# Supplementary material for: Polyploid Nicotiana section Suaveolentes originated by hybridization of two ancestral Nicotiana clades
Source: Front Plant Sci. 2023 May 8;14:999887. doi: 10.3389/fpls.2023.999887 (PMC10200995; doi:10.3389/fpls.2023.999887)
Supplement: Supplementary file 2 [file Table_1.xlsx]

## Sheet: Table S1
Table S1: Summary of the Suaveolentes species sequenced
Species	GRIN Accession	Library	Insert	RawReads (M)	RawBases (Gb)	ProcessedReads (M)	ProcessedBases (Gb)	EstimatedGenomeSize (Gb)	EstimatedCoverage (FC)	EstimatedCoverage (Nb Map)
Nicotiana africana	PI555472	ARF1	PE200	809.63	80.83	702.85	77.26
Nicotiana africana	PI555472	ARF3	PE300	2038.79	212.47	1966.91	193.59
Nicotiana africana	PI555472	ARF4	PE1000	447.45	44.93	388.12	37.6
Nicotiana africana	PI555472		TOTAL	3295.87	338.23	3057.88	308.45	5.8	53.181	50.6
Nicotiana amplexicaulis	PI271989	NGS2778_old	PE350	723.95	102.61	707.76	98.6
Nicotiana amplexicaulis	PI271989	NGS2778_new	PE350	361.21	54.54	361.04	54.01
Nicotiana amplexicaulis	PI271989		TOTAL	1085.16	157.15	1068.8	152.61	3.9	39.1308	36.73
Nicotiana cavicola	PI271990	NGS2779	PE300	991.8	136.07	969.15	131.4
Nicotiana cavicola	PI271990		PE300	991.8	136.07	969.15	131.4	1.7	77.2941	52.52
Nicotiana forsteri	PI271989	NGS950	PE200	1021.52	124.5	981.06	117.06
Nicotiana forsteri	PI271989	NGS943	PE1150	256.65	25.92	217.98	21.46
Nicotiana forsteri	PI271989		TOTAL	1278.17	150.42	1199.04	138.52	5.9	23.478	56.39
Nicotiana excelsior	PI224063	NGS2771	PE350	2243.1	307.22	2194.18	297.32
Nicotiana excelsior	PI224063		TOTAL	2243.1	307.22	2194.18	297.32	3.2	92.9125	104.51
Nicotiana goodspeedii	PI241012	NGS2774	PE350	1052.6	143.09	1039.09	139.2
Nicotiana goodspeedii	PI241012		TOTAL	1052.6	143.09	1039.09	139.2	3.1	44.9032	50.89
Nicotiana gossei	PI230953	NGS2772	PE350	1027.33	140.25	1016.24	136.65
Nicotiana gossei	PI230953		TOTAL	1027.33	140.25	1016.24	136.65	3.2	42.7031	48.72
Nicotiana hesperis	PI271991	NGS952	PE150	1168.87	147.63	919.61	113
Nicotiana hesperis	PI271991		TOTAL	1168.87	147.63	919.61	113	5.1	22.1569	40.36
Nicotiana ingulba	PI244635	NGS2776_old	PE350	836.86	120.59	827.43	116.25
Nicotiana ingulba	PI244635	NGS2776_new	PE350	801.09	120.96	800.76	119.53
Nicotiana ingulba	PI244635		TOTAL	1637.95	241.55	1628.19	235.78	2.2	107.173	44.47
Nicotiana maritima	PI555535	NGS2784	PE350	742.25	101.02	733.44	98.39
Nicotiana maritima	PI555535	NGS3992	PE450	1.92	0.19	1.91	0.19
Nicotiana maritima	PI555535	NGS3995	PE1000	123.21	30.93	122.66	26.6
Nicotiana maritima	PI555535		TOTAL	867.38	132.14	858.01	125.18	2.6	48.1462	49.17
Nicotiana megalosiphon	PI555536	NGS2785	PE350	875.37	117.92	864.06	114.78
Nicotiana megalosiphon	PI555536		PE350	875.37	117.92	864.06	114.78	2.3	49.9043	45.92
Nicotiana occidentalis	PI555541	NGS951	PE150	2329.47	295.19	1840.79	224.78
Nicotiana occidentalis	PI555541		TOTAL	2329.47	295.19	1840.79	224.78	2.6	86.4538	74.72
Nicotiana rosulata	PI244624	NGS2775	PE350	990.76	134.07	977.83	130.52
Nicotiana rosulata	PI244624		TOTAL	990.76	134.07	977.83	130.52	2.2	59.3273	50.1
Nicotiana rotundifolia	PI555553	NGS2788	PE350	1530.91	211.35	1521.12	207.59
Nicotiana rotundifolia	PI555553		TOTAL	1530.91	211.35	1521.12	207.59	2.3	90.2565	82.26
Nicotiana simulans	PI271992	NGS2780	PE350	1695.55	231.31	1657.76	222.99
Nicotiana simulans	PI271992		TOTAL	1695.55	231.31	1657.76	222.99	2.1	106.186	84.55
Nicotiana suaveolens	PI230960	NGS2773	PE350	1396.17	190.56	1380.13	185.23
Nicotiana suaveolens	PI230960		TOTAL	1396.17	190.56	1380.13	185.23	6.2	29.8758	61.5
Nicotiana suaveolens	PI555563	NGS2790	PE350	1222.26	167.02	1215.09	164.37
Nicotiana suaveolens	PI555563		PE350	1222.26	167.02	1215.09	164.37	6.4	25.6828	58.76
Nicotiana umbratica	PI271993	NGS2781	PE350	1090.01	154.98	1077.73	149.15
Nicotiana umbratica	PI271993	NGS2781	PE350	1090.01	154.98	1077.73	149.15	2.8	53.2679	53.5
Nicotiana velutina	PI244638	NGS2777	PE350	932.4	126.85	919.3	123.2
Nicotiana velutina	PI244638	NGS2777	PE350	932.4	126.85	919.3	123.2	2.8	44	42.77

## Sheet: Table S2
Table S2: Experimental genome size measures by flow cytometry
SECTION	Species	Accession	Germplasm	Mean Genome Size (Gb)	Stddev Genome Size	Reported Genome Size at https://cvalues.science.kew.org/	Reported Ploidy at https://cvalues.science.kew.org/
Alatae	N. alata	PI42334	GRIN	1.9	0.6	2.4	2n = 2x = 24
Alatae	N. alata	PI555473	GRIN	1.4	0.2	2.4	2n = 2x= 24
Alatae	N. plumbaginifolia	PI555548	GRIN	2.6	0.2	4.1	2n = 2x = 20
Polydicliae	N. quadrivalvis	PI555481	GRIN	4.4	0.2	4.2	2n = 4x = 48
Repandae	N. nudicalis	PI555540	GRIN	3.3	0.5	3.5	2n = 4x = 48
Rusticae	N. rustica	PI240355	GRIN	5.1	0.1	5.2	2n = 4x = 48
Suaveolentes	N. africana	Nic464	IPK	6	0.2	NR	2n = 4x = 46
Suaveolentes	N. africana	Nic505	IPK	5.5	0.5	NR	2n = 4x = 46
Suaveolentes	N. africana	PI 555472	GRIN	5.8	0.8	NR	2n = 4x = 46
Suaveolentes	N. amplexicaulis	Nic462	IPK	3	0.2	NR	2n = 4x = 36
Suaveolentes	N. amplexicaulis	PI271989	GRIN	3.9	0.3	NR	2n = 4x = 36
Suaveolentes	N. amplexicaulis	PI555682	GRIN	4.2	0.7	NR	2n = 4x = 36
Suaveolentes	N. benthamiana	Nic606	IPK	2.4	0.2	3.1	2n = 4x = 38
Suaveolentes	N. benthamiana	PI555478	GRIN	3.1	0.2	3.1	2n = 4x = 38
Suaveolentes	N. benthamiana	PI555684	GRIN	2	0.4	3.1	2n = 4x = 38
Suaveolentes	N. cavicola	Nic558	IPK	2	0.3	NA	2n = 4x = 40
Suaveolentes	N. cavicola	PI271990	GRIN	1.7	0.1	NA	2n = 4x = 40
Suaveolentes	N. forsteri	Nic19	IPK	5.8	0.2	5.9	2n = 4x = 48
Suaveolentes	N. forsteri	Nic418	IPK	5	0.6	5.9	2n = 4x = 48
Suaveolentes	N. forsteri	Nic434	IPK	5.6	0.2	5.9	2n = 4x = 48
Suaveolentes	N. forsteri	PI229677	GRIN	4.8	0.9	5.9	2n = 4x = 48
Suaveolentes	N. forsteri	PI503320	GRIN	5.9	0.6	5.9	2n = 4x = 48
Suaveolentes	N. forsteri	PI553321	GRIN	4.7	0.3	5.9	2n = 4x = 48
Suaveolentes	N. forsteri	PI503322	GRIN	7.3	0.2	5.9	2n = 4x = 48
Suaveolentes	N. forsteri	PI503323	GRIN	6.6	1.2	5.9	2n = 4x = 48
Suaveolentes	N. forsteri	PI555497	GRIN	6.2	0.1	5.9	2n = 4x = 48
Suaveolentes	N. excelsior	Nic400	IPK	2.9	0.1	3.3	2n = 4x = 38
Suaveolentes	N. excelsior	Nic401	IPK	3.4	0.1	3.3	2n = 4x = 38
Suaveolentes	N. excelsior	Nic402	IPK	5.9	0.1	3.3	2n = 4x = 38
Suaveolentes	N. excelsior	Nic475	IPK	3.4	0.3	3.3	2n = 4x = 38
Suaveolentes	N. excelsior	PI224063	GRIN	3.2	0.8	3.3	2n = 4x = 38
Suaveolentes	N. excelsior	PI555685	GRIN	4.4	0.3	3.3	2n = 4x = 38
Suaveolente	N. exigua	Nic429	IPK	4.1	0.2	2.9	2n = 4x = 32
Suaveolentes	N. exigua	Nic20	IPK	3.4	0.3	2.9	2n = 4x = 32
Suaveolentes	N. goodspeedii	Nic386	IPK	3.2	0.2	3.8	2n = 4x = 32
Suaveolentes	N. goodspeedii	Nic390	IPK	3.3	0.1	3.8	2n = 4x = 32
Suaveolentes	N. goodspeedii	Nic403	IPK	3.4	0.2	3.8	2n = 4x = 32
Suaveolentes	N. goodspeedii	PI241012	GRIN	3.1	0.1	3.8	2n = 4x = 32
Suaveolentes	N. gossei	Nic426	IPK	3.2	0.1	3.1	2n = 4x = 36
Suaveolentes	N. maritima	Nic25	IPK	2.7	0.3	3.2	2n = 4x = 32
Suaveolentes	N. maritima	PI555535	GRIN	2.6	0.1	3.2	2n = 4x = 32
Suaveolentes	N. megalosiphon	Nic26	IPK	3	0.1	NR	2n = 4x = 40
Suaveolentes	N. megalosiphon	PI555536	GRIN	2.3	0.1	NR	2n = 4x = 40
Suaveolentes	N. megalosiphon	PI555688	GRIN	2.5	0.1	NR	2n = 4x = 40
Suaveolentes	N. occidentalis	PI555541	GRIN	2.6	0.1	3	2n = 4x = 40
Suaveolentes	N. occidentalis	PI555689	GRIN	1.9	0.1	3	2n = 4x = 40
Suaveolentes	N. occidentalis	PI555690	GRIN	2.7	0.2	3	2n = 4x = 40
Suaveolentes	N. occidentalis subsp. hesperis	PI271991	GRIN	5.1	0.5	3	2n = 4x = 42
Suaveolentes	N. occidentalis subsp. hesperis	PI555687	GRIN	3.1	0.2	3	2n = 4x = 42
Suaveolentes	N. occidentalis subsp. obliqua	Nic484	IPK	2.5	0.2	3	2n = 4x = 42
Suaveolentes	N. rosulata	PI244624	GRIN	2.2	0.2	NR	2n = 4x = 40
Suaveolentes	N. rosulata	PI244628	GRIN	2.2	0.2	NR	2n = 4x = 40
Suaveolentes	N. rosulata subsp. ingulba	Nic427	IPK	2.1	0.1	3	2n = 4x = 40
Suaveolentes	N. rosulata subsp. ingulba	Nic443	IPK	2.6	0.1	3	2n = 4x = 40
Suaveolentes	N. rosulata subsp. ingulba	PI244635	GRIN	2.2	0.1	3	2n = 4x = 40
Suaveolentes	N. rotundifolia	Nic34	IPK	2.3	0.1	2.4	2n = 4x = 32
Suaveolentes	N. rotundifolia	Nic482	IPK	2.2	0.1	2.4	2n = 4x = 32
Suaveolentes	N. rotundifolia	Nic503	IPK	2.2	0.2	2.4	2n = 4x = 32
Suaveolentes	N. rotundifolia	PI 555553	GRIN	2.3	0.1	2.4	2n = 4x = 32
Suaveolentes	N. rotundifolia	PI 555691	GRIN	2.1	0.1	2.4	2n = 4x = 32
Suaveolentes	N. simulans	PI 271992	GRIN	2.1	0.2	NR	2n = 4x = 40
Suaveolentes	N. suaveolens	Nic1	IPK	3	0.1	6.2	2n = 4x = 30
Suaveolentes	N. suaveolens	PI241014	GRIN	2.9	0.2	6.2	2n = 4x = 30
Suaveolentes	N. suaveolens	PI555500	GRIN	3.1	0.3	6.2	2n = 4x = 30
Suaveolentes	N. suaveolens	PI 555561	GRIN	6.6	0.1	6.2	2n = 4x = 30
Suaveolentes	N. suaveolens	PI 555563	GRIN	6.4	0.7	6.2	2n = 4x = 30
Suaveolentes	N. suaveolens	PI 555565	GRIN	5.7	0.4	6.2	2n = 4x = 30
Suaveolentes	N. suaveolens	PI 555566	GRIN	3.8	0.3	6.2	2n = 4x = 30
Suaveolentes	N. suaveolens	PI 555567	GRIN	3.5	0.3	6.2	2n = 4x = 30
Suaveolentes	N. suaveolens	PI 555568	GRIN	2.9	0.5	6.2	2n = 4x = 30
Suaveolentes	N. umbratica	PI 271993	GRIN	2.8	0.1	NR	2n = 4x = 46
Suaveolentes	N. velutina	Nic428	IPK	2.9	0.2	NR	2n = 4x = 32
Suaveolentes	N. velutina	Nic465	IPK	2.3	0.1	NR	2n = 4x = 32
Suaveolentes	N. velutina	PI 244630	GRIN	2.8	0.6	NR	2n = 4x = 32
Suaveolentes	N. velutina	PI 244631	GRIN	3.6	0.2	NR	2n = 4x = 32
Sylvestres	N. sylvestris	Nic6	IPK	2.6	0.1	2.6	2n = 2x = 24
Sylvestres	N. sylvestris	Nic37	IPK	2.6	0.1	2.6	2n = 2x = 24
Sylvestres	N. sylvestris	PI 555569	GRIN	2.9	0.6	2.6	2n = 2x = 24
Sylvestres	N. sylvestris	PI 555570	GRIN	3.1	0.6	2.6	2n = 2x = 24
Sylvestres	N. sylvestris	PI 555571	GRIN	2.1	0.2	2.6	2n = 2x = 24
Tomentosae	N. kawakamii	Nic468	IPK	4.7	0.1	NR	NR
Undulatae	N. glutinosa	PI241768	GRIN	1.7	0.2	2.2	2n = 2x = 24
Undulatae	N. undulata	Nic440	IPK	5.2	0.1	2.4	2n = 2x = 24
Undulatae	N. undulata	PI 306637	GRIN	2.7	0.2	2.4	2n = 2x = 24

## Sheet: Table S3
Table S3: Nicotiana plastome genome assembly summary
SPECIES	SECTION	Public DNA WGS Data (Gb)	In House DNA WGS Data (Gb)	Transcriptome data (Gb)	Chloroplast DNA	Chl. Size (bp)	Ns for Chl	Plastome source	Accession (Public Biosample Accession at NCBI)
Nicotiana alatae	Alatae	No	No	85.53	1	155700	0	De-novo assembly	Unidentified (Biosample: SAMN23239687)
Nicotiana bonariensis	Alatae	No	No	31.78	1	154915	0	De-novo assembly	Unidentified (Biosample: SAMN08394878)
Nicotiana langsdorffii	Alatae	No	No	1.19	1	155687	0	De-novo assembly	Unidentified (Biosample: SAMN08394879)
Nicotiana longiflora	Alatae	No	No	12.42	1	155690	0	De-novo assembly	Unidentified (Biosample: SAMN08394880)
Nicotiana plumbaginifolia	Alatae	No	No	48.49	1	155732	0	De-novo assembly	TW107 (Biosample: SAMN0882224)
Nicotiana tabacum/macrophylla	Nicotiana	988.24	No	5330	1	155942	0	NCBI	Unidentified (GenBank: NC_001879.1)
Nicotiana glauca	Noctiflorae	59.77	No	57.92	1	155702	0	De-novo assembly	Gk001 (Biosample: SAMN07843557)
Nicotiana noctiflora	Noctiflorae	No	No	19.86	1	155646	0	De-novo assembly	Unidentified (Biosample: SAMN03879920)
Nicotiana petunioides	Noctiflorae	No	No	4.02	1	155750	1	De-novo assembly	Unidentified (Biosample: SAMN08394881)
Nicotiana benavidesii	Paniculatae	No	No	20.52	1	155640	0	De-novo assembly	Unidentified (Biosample: SAMN08394885)
Nicotiana cordifolia	Paniculatae	No	No	11.12	1	155725	0	De-novo assembly	Unidentified (Biosample: SAMN03879923)
Nicotiana knightiana	Paniculatae	269.07	No	187.68	1	155592	0	De-novo assembly	TW73 (Biosample: SAMN05449209)
Nicotiana paniculata	Paniculatae	333.11	No	220.76	1	155557	0	De-novo assembly	TW99 (Biosample: SAMN05449208)
Nicotiana raimondii	Paniculatae	No	No	4.55	1	155640	1	De-novo assembly	Unidentified (Biosample: SAMN08394886)
Nicotiana acuminata	Petunioides	No	No	22.86	1	155889	0	De-novo assembly	TW2 (Biosample: SAMN04260026)
Nicotiana attenuata	Petunioides	599.52	No	305.34	1	155886/155914	0	NCBI/De-novo	Unidentified (GenBank: MF577082.1)/UT 0012887 (Biosample: SAMN04590212)
Nicotiana linearis	Petunioides	No	No	22.7	1	155917	0	De-novo assembly	TW77 (Biosample: SAMN04260044)
Nicotiana miersii	Petunioides	No	No	42.24	1	155896	0	De-novo assembly	TW85 (Biosample: SAMN04260050)
Nicotiana pauciflora	Petunioides	No	No	40.38	1	155878	0	De-novo assembly	TW104 (Biosample: SAMN04260062)
Nicotiana clevelandii	Polydicliae	No	No	27.98	1	155555	0	De-novo assembly	TW31 (Biosample: SAMN08822277)
Nicotiana nesophila	Repandae	0.121	No	ND	1	155891	0	De-novo assembly	974750097 (Biosample: SAMN05601443)
Nicotiana nudicaulis	Repandae	1.81	No	ND	1	155745	0	De-novo assembly	964750051 (Biosample: SAMN00849296)
Nicotiana repanda	Repandae	2.07	No	ND	1	155454	0	NCBI	Unidentified (GenBank: NC_056981.1)
Nicotiana stocktonii	Repandae	0.06	No	2.75	1	155639	0	NCBI	Unidentified (GenBank: NC_056980.1)
Nicotiana rustica	Rusticae	458.02	No	374.24	1	155596	0	De-novo assembly	TR13 (Biosample: SAMN05449206)
Nicotiana africana	Suaveolentes	0.018	338.23	ND	1	155858	0	De-novo sequencing and assembly	PI555472 (Original to this work)
Nicotiana amplexicaulis	Suaveolentes	No	157.15	4.12	1	155893	0	De-novo sequencing and assembly	PI271989 (Original to this work)
Nicotiana benthamiana	Suaveolentes	219.79	No	1809	1	155689	0	De-novo sequencing and assembly	Lab Strain (Original to this work)
Nicotiana cavicola	Suaveolentes	0.034	136.07	4.71	1	155857	0	De-novo sequencing and assembly	PI271990 (Original to this work)
Nicotiana forsteri	Suaveolentes	No	150.42	ND	1	155897	0	De-novo sequencing and assembly	PI271989 (Original to this work)
Nicotiana excelsior	Suaveolentes	No	307.22	ND	1	155867	0	De-novo sequencing and assembly	PI224063 (Original to this work)
Nicotiana goodspeedii	Suaveolentes	No	143.09	ND	1	155904	0	De-novo sequencing and assembly	PI241012 (Original to this work)
Nicotiana gossei	Suaveolentes	No	140.25	ND	1	155968	0	De-novo sequencing and assembly	PI230953 (Original to this work)
Nicotiana hesperis	Suaveolentes	No	147.63	ND	1	155846	0	De-novo sequencing and assembly	PI271991 (Original to this work)
Nicotiana heterantha	Suaveolentes	0.56	No	ND	1	155805	0	De-novo sequencing and assembly	68154 (Biosample: SAMN09831653)
Nicotiana ingulba	Suaveolentes	0.035	241.55	ND	1	155857	0	De-novo sequencing and assembly	PI244635 (Original to this work)
Nicotiana maritima	Suaveolentes	No	132.14	ND	1	155821	0	De-novo sequencing and assembly	PI555535 (Original to this work)
Nicotiana megalosiphon	Suaveolentes	No	117.92	ND	1	155794	0	De-novo sequencing and assembly	PI555536 (Original to this work)
Nicotiana occidentalis	Suaveolentes	No	295.19	ND	1	155788	0	De-novo sequencing and assembly	PI555541 (Original to this work)
Nicotiana obliqua	Suaveolentes	0.6	No	ND	1	155698	0	De-novo sequencing and assembly	SERN03502 (Biosample: SAMN10969033)
Nicotiana occidentalis subsp. occidentalis	Suaveolentes	0.6	No	ND	1	155651	0	De-novo sequencing and assembly	LCH25666 (Biosample: SAMN10969032)
Nicotiana rosulata	Suaveolentes	No	134.07	7.62	1	155769	0	De-novo sequencing and assembly	PI244624 (Original to this work)
Nicotiana rotundifolia	Suaveolentes	No	211.35	ND	1	155791	0	De-novo sequencing and assembly	PI555553 (Original to this work)
Nicotiana simulans	Suaveolentes	0.7	231.31	ND	1	155769	0	De-novo sequencing and assembly	PI271992 (Original to this work)
Nicotiana suaveolens	Suaveolentes	No	190.56/167.02	2.06	1	155897/155884/155656	0	De-novo sequencing and assembly	PI230960/PI555563 (Original to this work) / Unidentified (Biosample: SAMN08394876)
Nicotiana umbratica	Suaveolentes	No	154.98	ND	1	155879	0	De-novo sequencing and assembly	PI271993 (Original to this work)
Nicotiana velutina	Suaveolentes	0.034	126.85	5.11	1	155852	0	De-novo sequencing and assembly	PI244638 (Original to this work)
Nicotiana sylvestris	Sylvestres	325.98	No	174.39	1	155940	0	NCBI	Unidentified (GenBank: NC_007500.1)
Nicotiana otophora	Tomentosae	268.53	No	2.97	1	156073	0	NCBI	TW95 (GenBank: NC_032724.1)
Nicotiana setchellii	Tomentosae	No	No	9.23	1	155479	0	De-novo assembly	Unidentified (Biosample: SAMN038799590)
Nicotiana tomentosiformis	Tomentosae	491.69	No	221.99	1	155744	0	NCBI	Unidentified (GenBank: NC_007602.1)
Nicotiana obtusifolia	Trigonophyllae	129.49	No	39.12	1	155591	0	De-novo assembly	1xInbreed (Biosample: SAMN04590138)
Nicotiana undulata	Undulatae	276.55	No	159.6	1	155862	0	NCBI	CMS92 (GenBank: NC_016068.1)

## Sheet: Table S4
Table S4: Summary of the Plastome Assembly Comparison for OrganelleSRABuild (OSB) and getOrganelle (GO)
Dataset	A. thaliana	N. benthamiana	N. africana
Reference Source	OW119602.1	N. benthamiana PB assembly	N. benthamiana PB assembly
Reference Size (bp)	154476	155689	155689
Input Data	ERR8702795	Bombarely et al. 2012	This work (See Suppl. Table S1)
GO Assembly Size (bp)	154475	155728	156329
GO Assembly Identity % (with the reference)	100	99.97	99.16
GO Read Remapping Homozygous Variants	0	1 (of which 1 were SNPs)	8 (of which 8 were SNPs)
GO Read Remapping Heterozygous Variants	6	15	68
OSB Assembly Size (bp)	154476	155624	155858
OSB Assembly Identity % (with the reference)	100	99.69	99.18
OSB Read Remapping Homozygous Variants	0	15 (of which 5 were SNPs)	10 (of which 7 were SNPs)
OSB Read Remapping Heterozygous Variants	6	55	84

## Sheet: Table S5
Table S5: Recombination PHI test for Nicotiana plastids
GROUPS	SPECIES	ALIGNMENT_LENGTH	INFORMATIVE_SITES	WINDOW_SIZE (sites)	NSS (1K permutations)	MAXCHI (1K permutations)	PHI (1K permutations)	PHI (Normal)	SIGNIFICANT_RECOMBINATION
Alatae	5	155938	271	655	0	0.001	0	1.41e-07	YES
Noctiflorae	3	155841	0	NA	NA	NA	NA	NA	NA* (YES)
Paniculatae	5	155869	344	830	0	0	0	5.72e-09	YES
Petunioides	6	156062	349	756	0	0.102	0.653	0.653	NO
Repandae	4	156395	48	250	1	0	1	0.697	NO
Suaveolentes	24	157355	548	1214	0	0.004	0	3.27e-19	YES
Tomentosiformis	3	156647	0	NA	NA	NA	NA	NA	NA* (YES)
Subset01: N. africana, N. forsteri, N. benthamiana, N. cavicola	4	156633	152	570	0	0	0	2.41e-15	YES
Subset02: Noctiflorae (3), Sylvestres (1), Nicotiana (1)	5	156357	584	608	0.028	0.086	0	3.7e-05	YES
Subset03: Noctiflorae (3), Sylvestres (1)	4	156357	199	608	0	0.096	0	1.47e-09	YES
Subset04: Noctiflorae (3), Repandae (4)	7	156725	836	912	0	0	0.001	0.000463	YES
Subset05: Petunioides (6), Repandae (4)	10	156684	1139	1402	0	0	0.952	0.945	NO
Subset06: Petunioides (6), Sylvestres (1), Nicotiana (1)	8	156557	905	1104	0	0.309	0.684	0.675	NO
Subset07: Petunioides (6), Tomentosiformis (3)	9	157018	777	2112	0	0	0.013	0.0119	YES
Subset08: Noctiflorae (3), Sylvestres (1), Nicotiana (1), Suaveolentes (24)	29	157771	1213	1715	0	0.048	0	2.76e-20	YES
Subset09: Noctiflorae (3), Alatae (5), Suaveolentes (24)	32	157632	1310	2169	0	0	0	2.11e-10	YES
Subset10**: Noctiflorae (3), Sylvestres (1), Nicotiana (1), N. africana (1)	6	156737	597	796	0.015	0.068	0	0.00108	YES
Subset11**: N. glauca, N. noctiflora, N. sylvestris, N. tabacum, N. undulata	5	156463	426	934	0	0.089	0.072	0.0608	NO
Subset12**: N. glauca, N. noctiflora, N. sylvestris, N. tabacum, N. africana	5	156700	423	734	0.018	0.009	0.018	0.0236	YES
* 3 sequences are not enough to estimate recombination. We have estimated it combining this sections with other sections in which we did not obtain any significant recombination (subsets 2,3,4 y 7)
** To separate the internal recombination signal from the Noctiflorae section, we have selected two species combining them with an external outgroup, N. undulata to test if N. africana present recombination signal)

## Sheet: Table S6
Table S6: Nicotiana nuclear genome annotation summary. Assembly stats codes: AS=Assembly Size (Gb), SC=Scaffold/Chromosome Number, N90 (number of sequences) , L90 (Kb)
SPECIES	SECTION	Known Genome Size (Gb)	Bombarely FCE Genome Size (Gb)	Polyploidy (x)	Chromosome Number (2n)	Public DNA WGS Data (Gb)	In House DNA WGS Data (Gb)	Public Genome Assemblies	Public Genome Assembly Stats (Gb; Millions; Millions; Kb)	Genome Assembly produced in this publication	Public Annotation Gene Number	In House Annotation Gene Number	Transcriptome assembly supertranscripts (pep)	Transcriptome data (Gb)	BUSCO Gene Space (proteins)
Nicotiana bonariensis	Alatae	4.02	NM	2	18	No	No	No	NA	No	No	No	29386	31.78	C:67.2%[S:65.2%,D:2.0%],F:23.1%,M:9.7%,n:1375
Nicotiana plumbaginifolia	Alatae	4.02	2.6 ± 0.2	2	20	No	No	No	NA	No	No	No	32751	48.49	C:56.4%[S:54.8%,D:1.6%],F:30.3%,M:13.3%,n:1375
Nicotiana tabacum/macrophylla	Nicotiana	5.07	NM	4	48	988.24	No	GCA_000715135.1 (TN90 - PMI); GCA_000715075.1 (K326 - PMI); GCA_000715095.1 (BX - PMI); GCA_002210045.1 (K326 - BAT)	AS:4.69;SC:1.08;N90:0.63;L90: 0.71	No	69500	No	No	5330	C:96.7%[S:24.5%,D:72.2%],F:2.5%,M:0.8%,n:1375
Nicotiana glauca	Noctiflorae	5.19	NM	2	24	59.77	No	GCA_002930595.1 (Gk001 - SPU)	AS:3.22;SC:0.51;N90:0.16;L90:2.55	No	No	53626	No	57.92	C:85.7%[S:83.7%,D:2.0%],F:10.5%,M:3.8%,n:1375
Nicotiana noctiflora	Noctiflorae	3.14	NM	2	24	No	No	No	NA	No	No	No	28905	19.86	C:59.2%[S:57.2%,D:2.0%],F:29.2%,M:11.6%,n:1375
Nicotiana knightiana	Paniculatae	3.1	NM	2	24	269.07	No	GCA_005239525.1 (NA - PMI)	AS:2.30;SC:0.16;N90:0.03;L90:13.83	No	No	43513	No	187.68	C:95.5%[S:94.0%,D:1.5%],F:3.3%,M:1.2%,n:1375
Nicotiana paniculata	Paniculatae	2.89	NM	2	24	333.11	No	GCA_005239505.1 (NA - PMI)	AS:2.19;SC:0.18;N90:0.05;L90:9.41	No	No	46604	No	220.76	C:93.0%[S:91.1%,D:1.9%],F:5.0%,M:2.0%,n:1375
Nicotiana attenuata	Petunioides	2.43	NM	2	24	599.52	No	GCA_001879085.1 (UT - MPICE); GCA_001879085.1 (AZ - MPICE)	AS:1.54;SC:0.04;N90:0.01;L90:19.97	No	33320	No	No	305.34	C:96.4%[S:93.7%,D:2.7%],F:1.6%,M:2.0%,n:1375
Nicotiana pauciflora	Petunioides	3.04	NM	2	24	No	No	No	NA	No	No	No	27117	40.38	C:87.6%[S:85.5%,D:2.1%],F:9.1%,M:3.3%,n:1375
Nicotiana africana	Suaveolentes	NA	5.8 ± 0.8	4	46	0.018	338.23	No	NA	AS:3.35;SC:0.17;N90:0.09;L90:9.29	No	75340	No	ND	C:92.2%[S:49.5%,D:42.7%],F:3.9%,M:3.9%,n:1375
Nicotiana benthamiana	Suaveolentes	3.14	NM	4	38	219.79	No	Niben2.6.1 (SGN)	AS:3.04;SC:17639;N90:18;137820.12	No	Yes, but used in house	61328	No	1809	C:97.7%[S:46.6%,D:51.1%],F:2.0%,M:0.3%,n:1375
Nicotiana cavicola	Suaveolentes	NA	2.0 ± 0.3	4	40	0.034	136.07	No	NA	AS:1.58;SC:0.18;N90:0.11;L90:3.08	No	57041	No	4.71	C:71.7%[S:56.1%,D:15.6%],F:16.1%,M:12.2%,n:1375
Nicotiana debneyi/forsteri	Suaveolentes	5.88	5.9 ± 0.6	4	48	No	150.42	No	NA	AS:2.97;SC:0.63;N90:0.43;L90:2.23	No	74788	No	ND	C:78.1%[S:68.7%,D:9.4%],F:8.5%,M:13.4%,n:1375
Nicotiana sylvestris	Sylvestres	2.64	2.6 ± 0.1	2	24	325.98	No	GCF_000393655.1 (NA - PMI)	AS:2.22;SC:0.25;N90:0.04;L90:8.89	No	Yes, but used in house	35533	No	174.39	C:98.6%[S:97.0%,D:1.6%],F:1.0%,M:0.4%,n:1375
Nicotiana otophora	Tomentosae	3.23	NM	2	24	268.53	No	GCA_000715115.1 (NA - PMI)	AS:2.69;SC:0.93;N90:0.26;L90:1.03	No	No	39844	No	2.97	C:76.0%[S:73.8%,D:2.2%],F:16.0%,M:8.0%,n:1375
Nicotiana tomentosiformis	Tomentosae	2.69	NM	2	24	491.69	No	GCF_000390325.2 (NA -PMI)	AS:1.69;SC:0.16;N90:0.02;L90:11.54	No	Yes, but used in house	34378	No	221.99	C:97.0%[S:95.5%,D:1.5%],F:2.3%,M:0.7%,n:1375
Nicotiana obtusifolia	Trigonophyllae	1.51	NM	2	24	129.49	No	GCA_002018475.1 (C1X - MPICE)	AS:1.22;SC:0.05;N90:0.01;L90:24.97	No	No	35229	No	39.12	C:95.2%[S:93.3%,D:1.9%],F:3.6%,M:1.2%,n:1375
Nicotiana undulata	Undulatae	2.37	2.7 ± 0.2 / 5.2 ± 0.1	2	24	276.55	No	GCA_005239495.1 (NA- PMI)	AS:1.91;SC:0.12;N90:0.03;L90:12.75	No	No	42468	No	159.6	C:95.0%[S:92.9%,D:2.1%],F:3.8%,M:1.2%,n:1375
Solanum lycopersicum	OUTGROUP	0.78	NM	2	24	9910	No	GCF_000188115.4 (SGN)	AS:0.78;SC:13;N90:11;L90:53473.37	No	34688	No	No	34390	C:95.7%[S:95.2%,D:0.5%],F:2.7%,M:1.6%,n:1375

## Sheet: Table S7
Table S7: iQTree phylogenetic trees for the 411 diploid single gene clusters with bootstraps > 70.
ClusterID	iQTree (newick)
CL12121	(Slyc000001:0.1136015056,(((Nafr000001:0.0000022236,((Nben000001:0.0000022236,Ndeb000001:0.0160775665)0/90:0.0054366451,Ncav000002:0.0395439524)0/80:0.0052246247)86.3/87:0.0108528257,(((((Nkni000001:0.0000022236,Npan000001:0.0053169534)84.8/80:0.0052955249,(Ntab000002:0.0053041923,(Ntom000001:0.0052919832,Noto000001:0.0000022236)41/60:0.0052883924)0/58:0.0000022903)74.1/89:0.0051720567,Nobt000001…
CL13148	(Slyc000002:0.15921738455,(((((((Nafr000003:0.0128120432,Ncav000003:0.0107672306)73.7/68:0.0035429598,(Nben000003:0.0130326363,(Ndeb000003:0.0051935900,Ndeb000004:0.0211671100)89.9/85:0.0105706636)60.4/82:0.0037979478)99/100:0.0373239108,(Ngla000003:0.0271841676,Nnoc000002:0.0572156007)90.9/83:0.0115124121)58.1/49:0.0072001253,(Natt000002:0.0065670800,Npau000002:0.0113083200)99/100:0.0272268706)9…
CL13177	(Slyc000003:0.07223968495,(((((((Noto000003:0.0045810352,(Ntab000006:0.0009145018,Ntom000003:0.0009145018)99.4/100:0.0036631197)100/100:0.0165925491,(Nund000003:0.0278118180,(Nkni000003:0.0036631197,Npan000003:0.0018298546)100/100:0.0259330305)99.9/73:0.0147350496)100/48:0.0101065900,((Nplu000003:0.0064194400,Nbon000003:0.0082612873)100/93:0.0082612873,Ndeb000005:0.0128810514)100/97:0.0101065900)…
CL13187	(Slyc000004:0.1844596845,(((((((((Nafr000007:0.1341098667,(((Ndeb000008:0.0159349976,Nben000007:0.0190175738)93.5/32:0.0000024775,Ncav000007:0.0250332689)96.9/97:0.1003864630,(Nsyl000004:0.0000020873,Ntab000007:0.0000020873)97.3/98:0.0300888727)90.2/73:0.0240494914)73.8/38:0.0061413182,(Ngla000005:0.0096743474,Nnoc000004:0.0165713620)74.5/50:0.0062077408)81.1/29:0.0057497328,(((Nben000008:0.01055…
CL13190	(Slyc000005:0.0640327207,(((((((Nsyl000005:0.0019704764,Ntab000009:0.0019704764)99/100:0.0198846871,Ngla000006:0.0178780310)99.3/65:0.0039449081,(Nafr000009:0.0039449081,(Nben000009:0.0079057017,Ncav000009:0.0118825091)99.6/90:0.0079057017)99.5/100:0.0118825091)98.8/84:0.0059233113,((Npau000005:0.0098920956,(Natt000005:0.0059233113,(((Ndeb000010:0.0019704764,(Nben000010:0.0059233113,Ncav000010:0.…
CL13194	(Slyc000006:0.23073829325,((((((Nafr000011:0.0273307589,(Ncav000011:0.0216112319,Nben000011:0.0245321840)96/100:0.0165762580)100/100:0.0540927602,((((Ncav000012:0.0051589143,Nben000012:0.0067210037)76.2/63:0.0025650571,Ndeb000011:0.0100543144)91.2/96:0.0083346656,Nafr000012:0.0279285483)67.2/69:0.0037042861,(Nsyl000006:0.0000021691,Ntab000011:0.0000021691)99.4/100:0.0232213475)98.7/100:0.03054362…
CL13209	(Slyc000007:0.2666271948,(((((((((Nafr000013:0.0403935047,Ndeb000014:0.0104735886)0/35:0.0000027039,Nben000013:0.0335598571)78.5/63:0.0101697605,Ncav000013:0.0180819746)99.3/100:0.0548240390,((Natt000007:0.0255498544,Npau000007:0.0476878304)86.8/59:0.0140400819,((Nplu000007:0.1315794904,(Nnoc000007:0.0539702375,Ngla000008:0.0299000585)44/68:0.0070095357)37.2/28:0.0103226248,(Nafr000014:0.00520529…
CL13211	(Slyc000008:0.1986824,((((Nafr000015:0.0315732400,((Ngla000009:0.0192366000,Nnoc000008:0.0307319000)99.9/100:0.0228084700,(((Ntab000015:0.0103790517,Nsyl000008:0.4161292600)99.8/91:0.0425963000,((Npau000008:0.0176377900,Natt000008:0.0304874100)97.7/92:0.0056332800,((Nafr000016:0.0161815600,(Ncav000015:0.0150561200,Nben000015:0.0145657800)96.9/68:0.0048230600)94.1/65:0.0063162300,Ndeb000015:0.0029…
CL13222	(Slyc000009:0.2166568362,(((((Nafr000017:0.0093904775,(Ndeb000017:0.0093904775,Ncav000018:0.0429816502)98.6/65:0.0046840324)96.8/1:0.0046840324,(Nben000017:0.0046840324,Nben000018:0.0046840324)91.8/98:0.0188714705)96.2/94:0.0284447411,((((Nsyl000009:0.0046840324,Ntab000018:0.0046840324)88.2/82:0.0188714705,Nplu000009:0.0188714705)86.8/84:0.0284447411,((Nobt000009:0.0332665453,(Noto000009:0.009390…
CL13223	(Slyc000010:0.12885451775,((((Nsyl000010:0.0061726498,Ntab000019:0.0000026015)90.6/99:0.0281359966,((Nben000019:0.0063798358,Ncav000020:0.0000020685)89.9/88:0.0243554499,Ndeb000020:0.1722545988)90.1/81:0.0388990952)0/48:0.0000021630,(Nund000010:0.0684193464,(Npan000010:0.0355181343,Nkni000010:0.0292751223)98.4/100:0.0607317577)81.8/29:0.0000022556)73.1/62:0.0272118290,(((((Nplu000010:0.0000020943…
CL13231	(Slyc000011:0.0703774641,(((((((Nafr000021:0.0091498944,Ncav000022:0.0239691059):0.0036497502,Nben000021:0.0128338184):0.0277090593,(Natt000011:0.0018231823,Npau000011:0.0036497502):0.0258373051):0.0183857046,((Nnoc000011:0.0091498944,Ngla000012:0.0221044484):0.0183857046,(Nafr000022:0.0258373051,((Nplu000011:0.0073130936,Ndeb000021:0.0018231823):0.0258373051,((Ncav000021:0.0109901317,Nben000022:…
CL13234	(Slyc000012:0.1273712902,(((Nobt000012:0.0278721134,((((Nkni000012:0.0015279036,Npan000012:0.0076633634)99.9/100:0.0184933788,Nund000012:0.0231715678)99.8/63:0.0015279036,(Natt000012:0.0076633634,Npau000012:0.0122902050)99.9/100:0.0138373347)100/3:0.0015279036,((Ntab000024:0.0015279036,Ntom000012:0.0015279036)99.5/100:0.0045908496,Noto000012:0.0076633634)99.9/100:0.0169389139)99.5/1:0.0015279036)…
CL13243	(Slyc000013:0.1395980799,(((((((Nafr000025:0.0195196955,(Nben000025:0.0285156722,Ncav000025:0.0083842456)92.2/96:0.0188894012)39.1/62:0.0072272815,Ndeb000025:0.0086003938)97.2/100:0.0254518617,(Nnoc000013:0.0145059211,Ngla000014:0.0347898723)63.9/32:0.0060987872)71.1/19:0.0030990764,(Natt000013:0.0156806218,Npau000013:0.0000020576)89.7/90:0.0085054002)94.2/38:0.0158687438,(Nbon000013:0.0636466089…
CL13262	(Slyc000014:0.1838585626,((((((Nafr000027:0.0041701599,Ndeb000027:0.0114096984)98.4/99:0.0194415367,Nnoc000014:0.0328857902)91.8/73:0.0067686730,(Natt000014:0.0060090162,Npau000014:0.0078661415)99.2/100:0.0164183433)0/16:0.0000026556,(Ngla000015:0.0244719231,((Nsyl000014:0.0000026556,Ntab000027:0.0000026556)99.3/100:0.0142570238,((((Nben000027:0.0000026556,Nben000028:0.0000026556)97.5/100:0.00647…
CL13270	(Slyc000016:0.13005740555,(((((Nben000031:0.0022396844,Ncav000031:0.0089895000)98.6/94:0.0067344110,Nafr000031:0.0089895000)99.8/96:0.0135152481,((Nsyl000016:0.0022396844,Ntab000032:0.0022396844)97.8/100:0.0112497711,((((((Ncav000032:0.0157859551,Nben000032:0.0295213939)99.8/64:0.0067344110,Ndeb000031:0.0067344110)97.7/83:0.0112497711,Nafr000032:0.0203431560)98.2/85:0.0226296989,Ngla000017:0.0226…
CL13284	(Slyc000017:0.0652627159,((((((Nafr000033:0.0000020365,((Nben000034:0.0248453688,Ndeb000034:0.0000020365)0/90:0.0000020365,Ncav000034:0.0113421438)92.5/86:0.0228282797)86.2/96:0.0167773808,Nbon000017:0.0000020365)0/65:0.0000020389,Nplu000017:0.0124375127)92.4/93:0.0327249259,(((Ngla000018:0.0000020365,Nnoc000017:0.0123678369)90.4/69:0.0124172601,(((Ndeb000033:0.0000020365,(Ncav000033:0.0111599681…
CL13299	(Slyc000018:0.14899886295,(((Nafr000035:0.0064029716,((Nben000035:0.0000072798,Ncav000036:0.0091659628)0/42:0.0031366482,Ndeb000036:0.0000021552)86.7/75:0.0058751949)87.8/91:0.0049825560,(((Noto000018:0.0031341501,Nund000018:0.0254279832)0/55:0.0000021552,((Npan000018:0.0063417776,Nkni000018:0.0000021552)97.5/100:0.0161537694,Nobt000018:0.0105103588)74.4/65:0.0032606028)0/47:0.0000021552,(Ntom000…
CL13325	(Slyc000019:0.2074559112,((((Nafr000037:0.0284306331,((Nben000037:0.0147550224,Ncav000037:0.0175018562)0/25:0.0000025721,Ndeb000038:0.0169744752)44.3/63:0.0075576602)98.7/100:0.0516083308,((((Nbon000019:0.0421819073,((Ngla000020:0.0102907216,Nnoc000019:0.0150302116)91.5/92:0.0153832904,((Nafr000038:0.0526980724,(Nben000038:0.0150792475,Ncav000038:0.0393830080)74.5/80:0.0055504234)75.1/46:0.004478…
CL13353	(Slyc000020:0.175780715,(((((Nafr000039:0.0224860600,((Ncav000039:0.0038187900,Nben000039:0.0180025100)95.9/90:0.0081603800,Ndeb000040:0.0012070129)95.1/98:0.0088459600)98.7/100:0.0099746000,(Npau000020:0.0093364000,Natt000020:0.0076065000)99.2/96:0.0079573400)99.1/56:0.0017044000,(Ngla000021:0.0101990300,Nnoc000020:0.0265606700)97/56:0.0027019300)100/100:0.0336966900,(((((Ntab000039:0.0022038600…
CL13356	(Slyc000021:0.1254802943,((((((Nafr000041:0.0000029350,Ncav000042:0.0123645217)63.8/40:0.0123943304,(Nben000041:0.0148514443,Ndeb000042:0.0115839973)94.8/85:0.0136938117)54.5/50:0.0097755231,(Nafr000042:0.0164794865,(Ncav000041:0.0073510883,Nben000042:0.0250606569)92.1/98:0.0137371975)45.3/35:0.0117958396)87.3/79:0.0063110159,(Nsyl000021:0.0019415831,Ntab000041:0.0000023544)99.5/100:0.0208745147)…
CL13357	(Slyc000022:0.31444318555,((((((((Nafr000043:0.0464808511,Ncav000044:0.1249971103)78.2/28:0.0000022977,Nben000044:0.0328923610)94.2/98:0.0170955827,((Npau000022:0.0000028820,Natt000022:0.0145360198)98.9/99:0.0176822105,(Nnoc000022:0.0137359846,Ngla000023:0.0102865073)85.5/89:0.0096688576)85.7/88:0.0212957071)86.7/74:0.0108388446,(Nplu000022:0.0338758927,Ndeb000043:0.0115208605)92.9/93:0.025654360…
CL13411	(Slyc000023:0.1322434056,(((((((Nafr000045:0.0149946675,(Ncav000045:0.0029807022,Nben000046:0.0332953174)98.1/100:0.0210571298)99/94:0.0119773912,Natt000023:0.0210571299)99.3/8:0.0029807022,((Ntab000045:0.0089693424,Nsyl000023:0.0059704646)97.9/99:0.0302214657,(Nbon000023:0.0059704646,Nnoc000023:0.0059704646)94.3/33:0.0059704646)67.8/22:0.0241024311)80.6/3:0.0059704646,(((Nobt000023:0.0119773912,…
CL13413	(Slyc000024:0.06579481265,((Nafr000047:0.0132858056,(Nben000047:0.0029369316,Ncav000048:0.0044086925)99.9/59:0.0029369316)94.5/91:0.0044086925,((((Ndeb000048:0.0237447225,((Ncav000047:0.0132858056,Nben000048:0.0162627366)99.8/68:0.0073588373,Nafr000048:0.0162627366)99.9/76:0.0103178571)99.9/98:0.0103178571,((Nnoc000024:0.0177545877,Ngla000025:0.0073588373)98.2/96:0.0103178571,(Natt000024:0.002936…
CL13415	(Slyc000025:0.1555637431,((((((((Nafr000049:0.0258751251,Nben000049:0.0142593656)74.4/68:0.0080830894,Ndeb000049:0.0000023019)90.9/57:0.0076470566,(((Ngla000026:0.0165412483,Ngla000027:0.0000023019)96/96:0.0343646322,Natt000025:0.0107488941)0/41:0.0000022233,Npau000025:0.0000023056)76.6/48:0.0082051327)0/49:0.0000023056,Nnoc000025:0.0297901173)74.5/61:0.0106831373,((Nplu000025:0.0000023019,Nund00…
CL13425	(Slyc000026:0.22118848435,(((((Nafr000051:0.0433166636,(Ncav000051:0.0141799663,Nben000052:0.0723256664)95.3/99:0.0180401704)97.2/100:0.0303532987,((Ngla000028:0.0171020944,Nnoc000026:0.0237165009)95.8/100:0.0292379881,(Nbon000026:0.0326332586,(((Ncav000050:0.0042915787,Nben000051:0.0116546954)79.8/87:0.0057613934,Nafr000052:0.0419572298)47.9/58:0.0076335851,Ndeb000052:0.0043478443)98.8/100:0.049…
CL13437	(Slyc000027:0.09163114665,((Ntab000053:0.0032207012,Ntom000027:0.0032207012)63.5/99:0.0096939148,((((((Nbon000027:0.0096939148,Nplu000027:0.0032207012)99.5/57:0.0032207012,Ndeb000054:0.0293731544)99.7/95:0.0096939148,((((Nsyl000027:0.0032207012,(((Nben000054:0.0032207012,Ndeb000053:0.0360213791)99.9/55:0.0032207012,Ncav000052:0.0162100116)96.7/71:0.0064519829,Nafr000053:0.0129465673)97.2/98:0.012…
CL13444	(Slyc000028:0.13331662,((((((((((Ntab000055:0.0027620800,Nsyl000028:0.0065980200)97.6/91:0.0068770500,Natt000028:0.0101827700)94.8/78:0.0042842100,(((Ncav000054:0.0152001600,Nben000055:0.0067179400)95.4/79:0.0026469000,Nafr000056:0.0159831100)99.5/100:0.0078006600,(((Nben000056:0.0157380700,Ncav000055:0.0222103300)99.3/3:0.0041802300,Ndeb000056:0.0020640197)93.7/87:0.0040241300,Nafr000055:0.01939…
CL13457	(Slyc000029:0.1702184584,(((((((Nafr000057:0.0144947665,((Nben000058:0.0108510007,Ndeb000057:0.0072206835)99.9/100:0.0255077605,Ncav000056:0.0255077605)100/99:0.0273553076)100/100:0.0199858501,(Ntab000057:0.0385140659,Nsyl000029:0.0126711963)100/99:0.0441412794)99.9/77:0.0036037159,((((((Nben000057:0.0126711963,Ncav000057:0.0163217237)99.4/99:0.0199858501,Ndeb000058:0.0144947665)99.1/97:0.0199858…
CL13459	(Slyc000030:0.1368525428,(((((Nafr000059:0.0497549758,Ndeb000059:0.0108411975):0.0441007172,((((Nund000030:0.0081196753,(Nkni000030:0.0054056625,Npan000030:0.0054056625):0.0163069369):0.0026991177,(Nobt000030:0.0301056591,((Ntab000060:0.0026991177,Ntom000030:0.0026991177):0.0081196753,Noto000030:0.0108411975):0.0273303850):0.0081196753):0.0190512385,((Nafr000060:0.0163069369,((Nben000059:0.005405…
CL13496	(Slyc000031:0.24881317945,(((Nafr000061:0.0135561251,(Ncav000059:0.0274865268,Nben000061:0.0263973804)75.6/66:0.0206990379)90.7/84:0.0072682684,(Nbon000031:0.0406550384,(Nplu000031:0.0000023609,Ndeb000062:0.1290096077)96.1/99:0.0400627139)83.3/84:0.0139509179)76/55:0.0100194599,(((((Natt000031:0.0130337416,Npau000031:0.0065641771)87.3/95:0.0132164748,(Ngla000034:0.0347152217,Nnoc000031:0.04120955…
CL13510	(Slyc000032:0.1524120105,((((((((Nafr000063:0.0000029252,(Nben000063:0.0108450797,Ncav000061:0.0119790070)84.3/57:0.0047993785)98.3/99:0.0316785742,Nbon000032:0.0201934829)97.7/96:0.0404962965,(Nafr000064:0.0158752089,((Nben000064:0.0068701163,Ncav000062:0.0141888486)0/56:0.0000025265,Ndeb000064:0.0034477440)97.4/100:0.0329851278)97.7/98:0.0429231477)88.8/52:0.0182208707,(Ntab000063:0.0000029252,…
CL13514	(Slyc000033:0.1036196143,((((((Nafr000065:0.0248439501,((Npau000033:0.0063730381,Natt000033:0.0253298620)40/50:0.0077227549,Nnoc000033:0.0306297128)76.4/55:0.0055222132)77.3/18:0.0039529175,((Ncav000064:0.0169366513,Nben000066:0.0217537448)76.5/53:0.0089582187,Nbon000033:0.0321961913)73.2/13:0.0038080817)0/11:0.0000020094,(Noto000033:0.0197626676,(Ntab000065:0.0000021414,Ntom000033:0.0044856570)9…
CL13524	(Slyc000034:0.195387615,((((Nobt000034:0.0616908400,((Ntom000034:0.0031398022,Ntab000067:0.0048385600):0.0164066500,Noto000034:0.0153428100):0.0258998300):0.0150063100,(Nund000034:0.0671327500,(Nkni000034:0.0090690300,Npan000034:0.0130650700):0.0415974300):0.0155622300):0.0110911800,((((Nafr000067:0.0379672000,(Nben000067:0.0292019900,Ncav000065:0.0062896593):0.0009450900):0.0169855700,Ndeb000067…
CL13536	(Slyc000035:0.29706487,(((((Nafr000069:0.0958716300,(Ncav000067:0.0163907600,Nben000070:0.0467510400):0.0262231300):0.0247366000,((Nben000069:0.0222914100,Ncav000068:0.0407610800):0.0036413200,(Ndeb000069:0.0207163500,Nafr000070:0.0299523500):0.0085077600):0.0504506800):0.0172052500,((((Npau000035:0.0128839100,Natt000035:0.0241311900):0.0255625700,Nnoc000035:0.0259932500):0.0041580700,Ngla000038:…
CL13538	(Slyc000036:0.95551625775,(((((Nafr000071:0.0237760265,(Nben000071:0.0172846031,(Ndeb000071:0.0218137396,Ncav000069:0.0299659651)0/31:0.0000027364)89/78:0.0121085945)95.6/87:0.0543666583,Natt000036:0.0294262737)96.5/85:0.0203115142,(((((Nund000036:0.0106086283,(Nkni000036:0.0083465932,Npan000036:0.0157299133)98.4/100:0.0252688602)86.3/84:0.0080474265,((Ntab000071:0.0104720571,(Noto000036:0.011140…
CL13540	(Slyc000037:0.2248336718,(((((((Nafr000073:0.0181634078,(Ncav000071:0.0165495317,Nben000074:0.0166000213)73.6/70:0.0041692955)0/27:0.0000027373,Ndeb000073:0.1203784249)97.1/100:0.0265271727,((Npau000037:0.0226123463,(Natt000037:0.0114084133,Ngla000040:0.0463821432)98.3/10:0.0000026662)73.1/63:0.0037901632,Nnoc000037:0.0307754573)71.4/49:0.0183152103)89/64:0.0118033167,((Nsyl000037:0.0000024395,Nt…
CL13569	(Slyc000038:0.289887935,((((((((Nnoc000038:0.0611475100,Ngla000041:0.0148957900)95.4/94:0.0076533000,Natt000038:0.0065417300)99.6/27:0.0050883700,Npau000038:0.0057178400)99.1/100:0.0125699100,((Nund000038:0.0410704900,(Nkni000038:0.0025001700,Npan000038:0.0062562300)99.7/100:0.0471189200)99.9/82:0.0171152200,((Noto000038:0.0098192300,(Ntom000038:0.0049366400,Ntab000076:0.0020768799)98.5/85:0.0060…
CL13586	(Slyc000039:0.11942778465,(((Nafr000077:0.0278118180,((Nben000077:0.0165925491,Ncav000075:0.0128810514):0.0147350496,Ndeb000077:0.0128810514):0.0184535629):0.0221861874,((Natt000039:0.0018298546,Npau000039:0.0073399325):0.0203181046,Ngla000042:0.0203181046):0.0073399325):0.0036631197,(Nnoc000039:0.0221861874,((((((Ntab000077:0.0036631197,Ntom000039:0.0506417214):0.0018298546,Noto000039:0.01288105…
CL13605	(Slyc000040:0.14786177575,((((Noto000040:0.0108051754,(Ntom000040:0.0030095816,Ntab000080:0.0804463897)80.7/84:0.0087908584)86.3/85:0.0137747171,((Nkni000040:0.0027078087,Npan000040:0.0135890193)99/100:0.0300477189,Nund000040:0.0585661428)26.9/58:0.0150482540)39.7/61:0.0070068343,Nobt000040:0.0617292098)91.6/88:0.0239878773,((((Ngla000043:0.0147766587,Nnoc000040:0.0200101393)99.8/100:0.0371327705…
CL13652	(Slyc000042:0.0871766578,(((((((((Nafr000083:0.0113433529,(Nben000084:0.0132466954,Ncav000082:0.0113433529)98/55:0.0075476815)99.2/54:0.0056553245,(Nsyl000042:0.0018814976,Ntab000084:0.0094436863)99.6/100:0.0383312636)94.9/42:0.0208971117,(Nbon000042:0.0208971117,Ndeb000083:0.0640723336)100/66:0.0228190496)97.9/52:0.0247447503,(((Nafr000084:0.0266742285,(Nben000083:0.0208971117,Ncav000081:0.00188…
CL13665	(Slyc000043:0.1064835845,((((((Nafr000085:0.0128495242,(Nben000085:0.0085476711,Ncav000083:0.0042645506)98.8/95:0.0064037795)99.9/100:0.0302475856,(((Npau000043:0.0128495242,Natt000043:0.0085476711)98.5/82:0.0064037795,Nbon000043:0.0085476711)89.8/17:0.0042645506,(Ngla000046:0.0171702743,Nnoc000043:0.0236871968)90.4/77:0.0106962459)92.8/60:0.0064037795)91.1/84:0.0128495242,(Ndeb000086:0.010696245…
CL13712	(Slyc000044:0.12926998895,(((((Nafr000087:0.0172872925,(Ncav000085:0.0138105963,Nben000087:0.0277759578)99.5/97:0.0138105964)98.7/90:0.0138105964,((Nafr000088:0.0172872925,((Ncav000086:0.0103435725,Nben000088:0.0138105963)99.5/92:0.0103435725,Ndeb000087:0.0742754567)100/60:0.0348177671)100/57:0.0207737150,Ndeb000088:0.0852570589)99.9/39:0.0103435725)94.2/26:0.0103435725,(Ngla000047:0.0207737149,(…
CL13713	(Slyc000045:0.15758456995,((Nund000045:0.0460030177,((((((Nnoc000045:0.0113006234,Ngla000048:0.0227325898)98.3/91:0.0113006234,(Nbon000045:0.0189071522,Nplu000045:0.0189071522)98.5/98:0.0227325898)97.5/33:0.0075193047,(((Ndeb000089:0.0075193047,(Nafr000089:0.0381848777,Nben000089:0.0460030177)99.5/78:0.0075193047)95.4/47:0.0075193047,Nafr000090:0.0150965349)98.6/0:0.0037524671,Ncav000088:0.007519…
CL13717	(Slyc000046:0.09628272635,((((((((((Nafr000091:0.0319019342,(Nben000092:0.0044945582,Ncav000090:0.0090097484):0.0090097484):0.0090097484,(((Nben000091:0.0044945582,Ncav000089:0.0090097484):0.0044945582,Ndeb000092:0.0044945582):0.0044945582,Nafr000092:0.0319019342):0.0181027888):0.0090097484,(Nsyl000046:0.0044945582,Ntab000092:0.0044945582):0.0181027888):0.0090097484,(Natt000046:0.0044945582,Npau0…
CL13720	(Slyc000048:0.13293370625,((((((((Nafr000095:0.0054247820,Nben000095:0.0054247026)0/92:0.0000024506,(Ncav000093:0.0178906248,Ndeb000096:0.0436046075)0/62:0.0000024506)98.2/100:0.0417053831,(Nsyl000048:0.0000024506,Ntab000095:0.0000024506)91.3/99:0.0260664802)93.8/83:0.0213274342,(((Nben000096:0.0146754471,Ncav000094:0.0000024506)42.8/3:0.0000024506,Ndeb000095:0.0208813674)83.2/3:0.0000024506,Nafr…
CL13721	(Slyc000049:0.08650752695,((((((Nafr000097:0.0431095202,(Nben000098:0.0358562202,Ncav000095:0.0181159524)0/77:0.0000022250)90.3/89:0.0142489446,(((((Ngla000052:0.0118549861,(Npau000049:0.0086211741,Natt000049:0.0320666498)61.3/96:0.0067641117)89.6/93:0.0209818452,Nnoc000049:0.0456565894)87.5/83:0.0227124295,((Nafr000098:0.0000024047,(Nben000097:0.0214280579,Ncav000096:0.0754909450)0/86:0.00000224…
CL13741	(Slyc000050:0.26392523085,(((((Nafr000099:0.0400244629,Ndeb000099:0.0197235104)0/54:0.0000024840,(Ncav000098:0.0292711685,Nben000100:0.0197991429)88/87:0.0197114834)87.2/67:0.0129296825,(Nafr000100:0.0128754906,((Ncav000097:0.0147670604,Ndeb000100:0.0129437236)0/36:0.0000024840,Nben000099:0.0259615440)87.2/93:0.0130167262)97.8/96:0.0333099308)0/41:0.0000024887,(Npan000050:0.0000024840,Nkni000050:…
CL13747	(Slyc000051:0.1113772077,(((((Nafr000101:0.0253897698,(((Nben000101:0.0187601187,Ndeb000101:0.0000024593):0.0061179722,Ndeb000102:0.0000024593):0.0000021839,Ncav000100:0.1442353025):0.0127850307):0.0359262957,(Nnoc000051:0.0050509916,Ngla000054:0.0298161369):0.0084224529):0.0000024593,((((Natt000051:0.0083270365,Nbon000051:0.0103088619):0.0000024593,Npau000051:0.0162476617):0.0000021766,(Nafr0001…
CL13751	(Slyc000052:0.2055604755,(Nbon000052:0.0202370900,(((Nsyl000052:0.0000025183,Ntab000103:0.0000025183)90.9/100:0.0134549191,(Nafr000104:0.0137428550,(Nben000104:0.0272557891,Ncav000101:0.0000025183)79.9/67:0.0050522490)94.1/91:0.0305611898)97.4/69:0.0236200216,(((Nobt000052:0.0048582288,(((Ntab000104:0.0000025183,Ntom000052:0.0044760024)76.5/90:0.0043388982,Noto000052:0.0183525613)93/95:0.01380476…
CL13756	(Slyc000053:0.2061601692,((((((((Nafr000105:0.0066449115,Ndeb000105:0.0066449115)95/27:0.0066449115,Nben000105:0.0200709423)95.1/94:0.0200709423,(((Nplu000053:0.0133350192,Nbon000053:0.0268533124)95.3/43:0.0133350192,(Nsyl000053:0.0066449115,Ntab000106:0.0066449115)90/97:0.0336827747)93.8/33:0.0133350192,((Nafr000106:0.0200709423,(Ncav000103:0.0268533124,Nben000106:0.0066449115)86.8/69:0.01333501…
CL13762	(Slyc000054:0.1875467569,((((((((((((Nafr000107:0.0223914744,((((Nbon000054:0.0000022882,Nsyl000054:0.0095275360)0/55:0.0000025747,Ntab000108:0.0000021718)0/92:0.0000027822,Ngla000059:0.0344200890)8/32:0.0300877774,(Nben000107:0.0000020967,Ncav000104:0.0000020298)0/57:0.0111933494)0/24:0.0000021023)96.8/60:0.0606046223,Ndeb000107:0.0000021327)0/25:0.0000026046,Ncav000105:0.0334277786)0/38:0.01513…
CL13771	(Slyc000055:0.0414732921,(((((((Nafr000109:0.0183519622,(Nben000108:0.0160391540,Ndeb000109:0.0045559898):0.0022753570):0.0022753570,Ncav000107:0.0229939576):0.0137317713,(Npau000055:0.0022753570,Ngla000060:0.0160391540):0.0091331808):0.0160391540,((Natt000055:0.0183519622,((((Nplu000055:0.0091331808,Nbon000055:0.0114297886):0.0068419228,Nnoc000055:0.0045559898):0.0022753570,(Nsyl000055:0.0068419…
CL13778	(Slyc000056:0.202099295,((((((Nafr000111:0.0321924000,((Nben000110:0.0104613400,Ncav000108:0.0224910600):0.0100099600,Ndeb000112:0.0100526500):0.0163516400):0.0277323000,((Ndeb000111:0.0277245900,(Nafr000112:0.0324666200,Ncav000109:0.0301362800):0.1194630800):0.0158278700,Nben000111:0.0238009900):0.0235969800):0.0078436700,Ngla000061:0.0246218700):0.0059305900,((Natt000056:0.0165546500,(Nnoc00005…
CL13793	(Slyc000057:0.21938513,(((((((Nafr000113:0.0108144200,Ncav000110:0.0591993900)92.7/62:0.0013629300,Ndeb000114:0.0295244500)93.4/8:0.0016569700,Nben000112:0.0160693600)98.3/77:0.0322345100,(Natt000057:0.0312625100,Npau000057:0.0048901849)97.3/99:0.0529012500)99.8/67:0.0089240100,Nnoc000057:0.3389833900)99.6/46:0.0106390900,(((Nplu000057:0.0213544400,Nbon000057:0.0145274500)97/81:0.0116838900,(Ngla…
CL13803	(Slyc000058:0.1940738108,(((((((Nafr000115:0.0000020850,(Nben000114:0.0400904302,Ncav000113:0.0406596542)79.5/93:0.0200789034)85.7/95:0.0300746319,Nafr000116:0.0269076764)0/67:0.0000020850,((Nben000115:0.0000020850,Ncav000112:0.0000020850)0/52:0.0000020850,Ndeb000115:0.0409893703)75.8/79:0.0254746835)0/19:0.0000020850,(((Nobt000058:0.0270090528,(Natt000058:0.0250653348,Npau000058:0.0000020850)77.…
CL13807	(Slyc000060:0.09656714295,(((((Nafr000119:0.0143217711,((Nben000118:0.0095246399,Ncav000116:0.0264179661):0.0047507911,Ndeb000119:0.0143217711):0.0095246399):0.0239867973,(Npau000060:0.0047507911,Natt000060:0.0023725273):0.0239867973):0.0288551589,Nnoc000060:0.0095246399):0.0386647718,((Npan000060:0.0095246399,Nkni000060:0.0071348193):0.0143217711,Nund000060:0.0288551589):0.0535651023):0.03866477…
CL13812	(Slyc000061:0.1963070915,(((((((((Nafr000121:0.0222126085,Nben000121:0.0111390129)0/17:0.0000021921,Ncav000119:0.0124734436)85.4/56:0.0063402586,Ndeb000121:0.0052862083)96.3/96:0.0178739502,(Ngla000066:0.0181224543,Nnoc000061:0.0163383958)87.2/94:0.0076679998)60.3/56:0.0000022814,(Npau000061:0.0293395162,Natt000061:0.0527128317)73.2/67:0.0116748688)98/100:0.0290361245,((Nobt000061:0.0407885695,Nu…
CL13822	(Slyc000062:0.4115322264,((((((((Nafr000123:0.0214830998,(Nben000122:0.0132693471,Ndeb000123:0.0163037726)53.4/52:0.0000028740)0/2:0.0000028740,Ncav000120:0.0239846109)81.9/45:0.0039587357,((Nbon000062:0.0143703298,Ndeb000124:0.0538763225)0/50:0.0009130807,Nplu000062:0.0189686692)79.9/60:0.0122726534)74.4/76:0.0038419898,(Nsyl000062:0.0000028740,Ntab000123:0.0000028740)97.2/100:0.0175064982)99.4/…
CL13825	(Slyc000063:0.16673309945,((Nafr000125:0.0268968400,((Ncav000122:0.0152884843,Nben000124:0.0084223239)73.2/93:0.0027040282,Ndeb000125:0.0094257149)90.3/99:0.0058591056)98/100:0.0244770003,(Nafr000126:0.0192535815,(((Ntab000125:0.0000025653,Nsyl000063:0.0345438106)79.7/97:0.0165421135,(Nbon000063:0.0239683820,(Nben000125:0.0023952013,Ncav000123:0.0498174800)98.3/100:0.0237696136)85.7/74:0.00330778…
CL13831	(Slyc000064:0.20264580275,(((((((Nafr000127:0.0000029970,Ncav000124:0.0000029804)89.8/55:0.0389028073,((Nsyl000064:0.0000029804,Ntab000127:0.0000029804)89.6/100:0.0205006050,((((Natt000064:0.0221927532,(Npau000064:0.0188092334,Ngla000069:0.0281101700)0/19:0.0000029804)92.2/84:0.0164335547,Nnoc000064:0.0342422782)85.2/77:0.0115035023,(Nben000127:0.0376924706,Ndeb000128:0.0000029804)94.8/81:0.01830…
CL13842	(Slyc000065:0.2141936482,(((((((Nafr000129:0.0100769452,(Nben000128:0.0204046311,Ncav000126:0.0050159200)90.9/93:0.0100973418)71.1/92:0.0031745604,Ndeb000129:0.0294705489)99.9/100:0.0504860436,(Nafr000130:0.0167077052,(Nben000129:0.0000020395,Ncav000127:0.0101063961)74.2/76:0.0033034280)94.5/99:0.0125455320)88.4/76:0.0115604402,(Nsyl000065:0.0000020395,Ntab000129:0.0000020395)92.3/100:0.005448593…
CL13852	(Slyc000066:0.1492731,((((((((((Ncav000128:0.0184544300,(Ndeb000131:0.0051965300,Nben000130:0.0145446700)93.3/79:0.0139228300)92/92:0.0107673400,Nafr000131:0.0009377800)91.4/67:0.0100246400,Nplu000066:0.0401132000)86.8/55:0.0049266200,(Noto000066:0.0002235000,(Ntab000132:0.0000005000,Ntom000066:0.0000005000)87.8/83:0.0098223000)91.6/70:0.0083607000)91.8/6:0.0021137600,Nobt000066:0.0107415900)92.2…
CL13869	(Slyc000068:0.1746979278,(((((((((Nafr000135:0.1757098469,(Ndeb000135:0.0180717685,(Nben000135:0.0253341668,Ncav000133:0.0218510536)0/97:0.0000021183)84.5/97:0.0183230605)83.9/77:0.0180319934,(Ntab000135:0.0000023736,Nsyl000068:0.0000020192)0/57:0.0090950608)76.5/59:0.0089204159,(Nbon000068:0.0089971572,((Nben000134:0.0000020192,Ncav000132:0.0000020192)0/100:0.0000025544,(Nplu000068:0.0265269518,…
CL13882	(Slyc000069:0.23832375,(((((Nafr000137:0.0148542300,(Nben000136:0.0288836500,Ncav000135:0.1547345500):0.0121920200):0.0192518900,(Nplu000069:0.0209988200,((Natt000069:0.0029553200,Npau000069:0.0205172800):0.0133542100,((Nkni000069:0.0088639300,Npan000069:0.0116276700):0.0067756300,Nund000069:0.0347978200):0.0203781700):0.0048992100):0.0013494600):0.0069848400,((((Ntab000137:0.0000005000,Ntom00006…
CL13885	(Slyc000070:0.25208992395,((((((((((Nafr000139:0.0104475835,Ndeb000139:0.0000020590)0/6:0.0000020129,(Nben000138:0.0000026646,(Ncav000136:0.0000020590,Ncav000137:0.0000029939)94.3/97:0.0398181577)83.6/90:0.0095508243)79.1/73:0.0060212181,(Nnoc000070:0.0120043123,Ngla000075:0.0064917769)76.4/42:0.0060467189)75.9/33:0.0053810644,Nbon000070:0.0751047229)77/16:0.0065633636,(((Nsyl000070:0.0000020590,…
CL13888	(Slyc000071:0.1205451931,((((((Nafr000141:0.0160470788,((Nben000141:0.0071166556,Ncav000138:0.0197462975)0/5:0.0000021020,Ndeb000142:0.0869835173)84.4/89:0.0059963879)99.8/100:0.0304405233,Npau000071:0.0179760746)98.1/99:0.0146823855,(Natt000071:0.0053304463,(Ngla000076:0.0184328887,Nnoc000071:0.0297427132)83.9/76:0.0065535847)75/61:0.0049919854)87.9/77:0.0063631488,(((Nsyl000071:0.0000021005,Nta…
CL13889	(Slyc000072:0.144286545,((((Nnoc000072:0.0202953900,Ngla000077:0.0106402200)98.9/98:0.0141603200,(Natt000072:0.0064648500,Npau000072:0.0124232500)98.8/98:0.0119633800)98.5/69:0.0087615500,((((Nbon000072:0.0132250400,(Nafr000144:0.0095108200,(Nben000143:0.0144705000,Ncav000141:0.0202984000)99.4/99:0.0110013000)98.8/99:0.0182705400)93.3/4:0.0000029259,(Ndeb000143:0.0222914200,Nplu000072:0.016882980…
CL13895	(Slyc000073:0.08041237825,((((((((Nafr000145:0.0146617484,(Ntab000145:0.0020812023,(Nben000145:0.0104503291,(Ndeb000145:0.0020812023,Ndeb000146:0.0041668176)93/64:0.0020812023)93/24:0.0062568645)97/2:0.0020812023)98.2/1:0.0020812023,Nsyl000073:0.0020812023)94.4/38:0.0041668176,Ncav000143:0.0083513620)99.5/95:0.0125537848,(Nafr000146:0.0083513620,(Nben000144:0.0041668176,Ncav000142:0.0104503291)99…
CL13899	(Slyc000074:0.13992682425,((((((Nafr000147:0.0176002579,(Nben000146:0.0236877015,Ncav000145:0.0341231403)96.3/99:0.0129605695)89.1/87:0.0038324597,(Nnoc000074:0.0192099238,Ngla000079:0.0140292196)93.5/100:0.0181430799)59.6/27:0.0000027539,(Natt000074:0.0069371580,Npau000074:0.0038647970)86.2/84:0.0039779698)93.4/97:0.0120162195,Ndeb000148:0.1851211000)64.1/77:0.0060423291,(Nbon000074:0.0099090901…
CL13901	(Slyc000075:0.1609307564,((((Nafr000149:0.0440579387,(Ngla000080:0.0176803643,((Nben000148:0.0000022782,Ncav000146:0.0000020232)39.5/61:0.0108363441,Ndeb000149:0.0238006877)77.7/73:0.0142043523)0/40:0.0000020425)32.6/55:0.0070997330,(((((Nsyl000075:0.0000028627,Ntab000149:0.0000022747)0/59:0.0000022782,((((Natt000075:0.0354227879,Nobt000075:0.0264701597)0/44:0.0000020430,(Noto000075:0.0088078336,…
CL13909	(Slyc000076:0.1234694766,((((Nafr000151:0.0061249152,((Nben000150:0.0205526828,Ndeb000152:0.1875537749)0/25:0.0000021223,Ncav000148:0.0076457173)82.2/61:0.0102341090)77.2/82:0.0060697924,(Natt000076:0.0059482256,Npau000076:0.0125261589)96.6/97:0.0253510309)45.3/55:0.0060061884,((((((Nafr000152:0.0000022981,Nobt000076:0.0183509504)41/50:0.0060071866,((Nben000151:0.0000023115,Ncav000149:0.013329634…
CL13929	(Slyc000077:0.18447205755,((((((Nafr000153:0.0357014185,(((Ncav000151:0.0000025286,Nben000152:0.0147370916)72.2/54:0.0066392657,Ndeb000153:0.0198621964)42.5/35:0.0063242788,Ncav000150:0.0556406768)61.5/35:0.0000025367)93.3/58:0.0152534776,Nbon000077:0.0346244851)0/23:0.0000021574,(Ntab000153:0.0028420323,Nsyl000077:0.0000022373)98.3/100:0.0141825643)75/19:0.0033873146,Ngla000082:0.0143386540)0/16…
CL13949	(Slyc000078:0.1781580314,(((((Nafr000155:0.0109300697,Nben000154:0.0219829630)95/84:0.0109300697,(Ndeb000156:0.0109300697,Ncav000152:0.0444684840)95.4/12:0.0109300697)95.6/79:0.0331614717,((((Natt000078:0.0054498527,(Nnoc000078:0.0219829630,Ngla000083:0.0331614717)84.8/40:0.0054498527)91/33:0.0054498527,Npau000078:0.0387987306)92.3/88:0.0109300697,(Nsyl000078:0.0054498527,Ntab000155:0.0054498527)…
CL13959	(Slyc000079:0.17911063715,(((Nafr000157:0.0168526772,((Ntab000157:0.0000028047,Nsyl000079:0.0041885018)88.2/94:0.0084745612,(Nben000156:0.0254689097,Ncav000155:0.0497111743)73.1/78:0.0060179861)53.8/7:0.0000028047)98.5/97:0.0208873591,((Nkni000079:0.0052637445,Npan000079:0.0041749460)98.1/100:0.0264842805,Nund000079:0.0415692691)90.5/99:0.0211558697)74.9/80:0.0069514545,((((Ntab000158:0.000002804…
CL13962	(Slyc000080:0.1061845762,(((((Nafr000159:0.0266721973,((Nsyl000080:0.0000022930,((Natt000080:0.0070371050,((((Ntab000160:0.0000022930,Noto000080:0.0000022930)0/37:0.0000022930,Ntom000080:0.0000022930)75.2/94:0.0089012288,(Nkni000080:0.0000022930,(Nobt000080:0.0000022930,Npan000080:0.0175452981)0/2:0.0000022930)78.9/86:0.0083949042)88.6/83:0.0229619069,Nund000080:0.0099257448)90.7/86:0.0217570601)…
CL13966	(Slyc000081:0.1632490164,(((((((((Nafr000161:0.0278209138,(Ncav000158:0.0254299884,(Nben000161:0.0437621732,Ndeb000161:0.0143306883)0/14:0.0028926315)73.8/67:0.0144594133)84.7/89:0.0305119661,Ngla000086:0.0063878171)72.6/50:0.0020529311,Nplu000081:0.0145421435)86.6/64:0.0049345879,(((Nafr000162:0.0141351961,(Nben000160:0.0119285416,Ncav000159:0.0021364908)72.7/56:0.0127415844)0/60:0.0266907048,((…
CL13990	(Slyc000082:0.165234445,(((((((Nafr000163:0.0178945400,Nben000162:0.0165886600):0.0072181600,(Ngla000088:0.0091076400,Nnoc000082:0.0252786600):0.0072649200):0.0059264500,(Nsyl000082:0.0000005000,Ntab000163:0.0000005000):0.0513308300):0.0096687700,((((Noto000082:0.0111908400,Ntom000082:0.0019336600):0.0006170500,Ntab000164:0.0009705400):0.0235453800,(((Nafr000164:0.0064437400,(Nben000163:0.0250750…
CL13998	(Slyc000084:0.2643165706,(((((Nafr000167:0.0148956521,((Ndeb000167:0.0164008660,Nben000167:0.0000023847)0/4:0.0000023847,Ncav000165:0.0458279644)74/89:0.0161934020)99.7/100:0.1014784286,Npau000084:0.0099558326)0/14:0.0000023847,Natt000084:0.0444739505)94.2/71:0.0268477657,((Nafr000168:0.0090029453,(Ncav000164:0.0215236934,Nben000166:0.0271493282)76/71:0.0094643461)75.5/76:0.0090440147,(((Ndeb0001…
CL14006	(Slyc000085:0.1644106235,((((Nafr000169:0.0280645771,(Nben000168:0.0039605321,Ncav000167:0.0039605321)96.9/99:0.0159387204)98.3/89:0.0159387204,((Nbon000085:0.0199640858,Nplu000085:0.0159387204)97.4/63:0.0240059925,(((((Nafr000170:0.0039605321,Ndeb000168:0.0119297615)87/11:0.0039605321,Nben000169:0.0039605321)92.3/68:0.0039605321,Ncav000166:0.0199640858)88.2/85:0.0240059925,Ndeb000169:0.003960532…
CL14018	(Slyc000087:0.1336731715,(((((((Nafr000173:0.0069191583,((Nben000172:0.0068507184,Ncav000171:0.0117890114)87.4/91:0.0066315075,Ndeb000173:0.0159897703)85.8/84:0.0052116968)96.4/95:0.0108135707,((Npau000087:0.0022932079,Natt000087:0.0087119310)95.9/100:0.0113908494,(Nsyl000087:0.0000026335,Ntab000173:0.0000026335)99.9/100:0.0262221087)83.8/58:0.0049718861)73.7/23:0.0028554021,(Ndeb000172:0.0031282…
CL14023	(Slyc000089:0.18320478665,(((((((((((Nafr000177:0.0000020636,Ndeb000176:0.0000010000)0/83:0.0000022694,(Ncav000174:0.0286962800,(Nben000176:0.0383253653,(Ntab000177:0.0000010000,Nsyl000089:0.0000010000)97.4/100:0.0387526821)0/17:0.0000021704)0/9:0.0000021708)0/18:0.0000020210,(Natt000089:0.0000021113,(Nnoc000089:0.0188040485,Ngla000095:0.0000031578)97.5/98:0.0381128858)84.2/48:0.0094178396)93.3/9…
CL14024	(Slyc000090:0.11449186755,((((((((Nafr000179:0.0016488277,(Nben000178:0.0033004239,Ncav000176:0.0216534068):0.0066119594):0.0033004239,(Nplu000090:0.0082719175,Ndeb000178:0.0507083128):0.0099346817):0.0049547980,Nbon000090:0.0082719175):0.0049547980,(Npau000090:0.0066119594,Natt000090:0.0033004239):0.0233389662):0.0016488277,(Nund000090:0.0182909288,(Npan000090:0.0033004239,Nkni000090:0.004954798…
CL14026	(Slyc000091:0.104064919,((((((((((Nafr000181:0.0069247370,Nafr000182:0.0000023563)75.5/68:0.0072025740,(Nben000180:0.0000023563,Ncav000179:0.0162714177)89/86:0.0159774529)72.3/64:0.0097168441,Ndeb000180:0.0000023563)84.6/42:0.0106436645,(Ngla000097:0.0085015477,(((Ntab000181:0.0000023563,Nsyl000091:0.0000020215)0/100:0.0000161843,Ndeb000181:0.1595057012)0/44:0.0356941331,(Nben000181:0.0804302194,…
CL14041	(Slyc000092:0.12422035,(((((((((Nafr000183:0.0324617000,(((Nben000182:0.0272064500,Ncav000180:0.0290916500):0.0126563100,Ndeb000182:0.0144096700):0.0072341300,Ndeb000183:0.0175199700):0.0158521200):0.0077720100,Nplu000092:0.0202218300):0.0021334200,Nbon000092:0.0066143400):0.0008360800,(Nnoc000092:0.0171887600,Ngla000098:0.0022247363):0.0224721700):0.0078392000,(Nsyl000092:0.0007939600,Ntab000183…
CL14043	(Slyc000093:0.138739155,((((((((Nafr000185:0.0099219800,(Nben000184:0.0057952300,(Ncav000182:0.0016208400,Ndeb000185:0.0553021600)96.7/63:0.0195316500)99.9/77:0.0061715700)99.6/99:0.0117718200,Nplu000093:0.0137747000)99.6/63:0.0029394100,(Nsyl000093:0.0019764300,Ntab000185:0.0041130700)99.4/99:0.0094485400)99.4/51:0.0031945700,Nbon000093:0.0345498800)100/22:0.0008093100,((Npau000093:0.0065027000,…
CL14049	(Slyc000094:0.15585184,((((((Nafr000187:0.0409106000,(Nben000187:0.0188998400,((Ncav000184:0.0141121300,Ncav000185:0.0401467700)96.9/93:0.0167324700,Ndeb000187:0.0028944279)98.9/78:0.0184346800)93.3/83:0.0295173300)95.8/99:0.0084066400,((Nbon000094:0.0068466000,(Ngla000100:0.0063659000,Nnoc000094:0.0337435000)98.3/95:0.0095149900)98.4/80:0.0036029900,((Nafr000188:0.0190033500,Nben000186:0.0396927…
CL14067	(Slyc000095:0.1638463893,((((((Nafr000189:0.0142724618,((Nben000188:0.0179136197,Ncav000186:0.0176988636)73.2/66:0.0035526628,Ndeb000189:0.0106503501)95.5/99:0.0141644148)92.2/96:0.0106196783,(Nnoc000095:0.0167256815,(Natt000095:0.0000029918,Npau000095:0.0119836418)92.6/97:0.0138890654)84.5/83:0.0069896380)74.1/62:0.0036242934,(((Ndeb000188:0.0074339552,(Nben000189:0.0033982256,Ncav000187:0.01433…
CL14077	(Slyc000096:0.20470728625,(((((((Nafr000191:0.0675509927,(Nben000190:0.0128586657,Ncav000189:0.0688394342)85.7/85:0.0047279213)99.6/100:0.0240783360,(Nafr000192:0.0180416276,(Ncav000188:0.0169334509,(Nben000191:0.0106725272,Ndeb000191:0.0144104538)0/55:0.0000022996)93.8/99:0.0100856055)96.5/96:0.0123987717)94.5/96:0.0045885822,(Ntab000192:0.0019419792,Nsyl000096:0.0066092398)99.8/100:0.0231233947…
CL14079	(Slyc000097:0.21342222645,(((((Nafr000193:0.0095014401,(Ndeb000192:0.0099321522,(Nben000193:0.0106509374,Ncav000190:0.2518050741)64.3/62:0.0037428220)93.9/95:0.0205901680)0/51:0.0000022633,(Npau000097:0.0185787808,Nnoc000097:0.0236448948)75.3/66:0.0058547599)83.1/84:0.0119731794,(((((((Ncav000191:0.0460644591,Nben000192:0.0065244110)0/36:0.0000023003,Ndeb000193:0.0079203306)0/47:0.0000027147,Ngla…
CL14101	(Slyc000098:0.27687174,(((((Ntab000195:0.0000166869,((((Natt000098:0.0378803200,Nnoc000098:0.0514752800)87.8/85:0.0222890400,((Nafr000195:0.0208442000,Ngla000104:0.0927794000)94.6/9:0.0139558400,(Nben000194:0.0293826100,Ncav000192:0.0008142900)91/60:0.0331068000)92.2/29:0.0265467600)83/20:0.0024524000,Npau000098:0.0185113100)92.8/94:0.0254773135,Nsyl000098:0.0000029587)64.7/10:0.0000038197)74.1/8…
CL14111	(Slyc000099:0.3209404222,((((((Nafr000197:0.0087742364,(Nben000196:0.0043762860,Ncav000195:0.0070561526)75.6/64:0.0044027003)87.9/93:0.0087395209,(Nafr000198:0.0043737493,((Nben000197:0.0218215612,Ncav000194:0.0218169502)87/93:0.0107319774,Ndeb000196:0.0211111074)91.1/97:0.0164308458)96.4/96:0.0181142123)75.3/54:0.0043871296,((Nbon000099:0.0131727568,(Nplu000099:0.0000020409,Ndeb000197:0.02483868…
CL14116	(Slyc000100:0.2594142127,(((((Nafr000199:0.0308138403,Nben000198:0.0000022088)0/24:0.0000021995,Ndeb000198:0.0242036664)74.5/34:0.0000025898,Ncav000197:0.0212179697)94.4/100:0.0614150167,((((((Nnoc000100:0.0431666491,(Natt000100:0.0000022026,Npau000100:0.0143802252)97.8/99:0.0785297521)73.8/47:0.0197031359,Ngla000106:0.0098599065)90.7/71:0.0493295515,((Ncav000196:0.0080212205,Nben000199:0.0139587…
CL14125	(Slyc000101:0.13791630895,((((((Nafr000201:0.0061176347,(Nben000200:0.0113481352,Ndeb000200:0.0161370792)98.8/89:0.0080236374)97.7/98:0.0158005128,(Nplu000101:0.0489058015,(Nbon000101:0.0322065950,(Nsyl000101:0.0000023317,Ntab000202:0.0030260550)97.2/100:0.0304310205)93.5/83:0.0110501153)96.6/50:0.0000023279)97.6/79:0.0115478423,(Natt000101:0.0120717016,(Npau000101:0.0232369756,(Nnoc000101:0.0153…
CL14136	(Slyc000102:0.140170605,((Nafr000203:0.0133849917,(Ndeb000202:0.0035907757,(Nben000203:0.0114677992,Ncav000200:0.4080775400)97.9/75:0.0000020299)72/63:0.0080153192)95.9/95:0.0084977331,((((Nbon000102:0.0052027900,(Nsyl000102:0.0000005000,Ntab000203:0.0000005000)87.7/91:0.0058850100)84.2/15:0.0000024269,(Nnoc000102:0.0217262643,(Nplu000102:0.0077795100,((Natt000102:0.0056989100,Npau000102:0.005360…
CL14140	(Slyc000103:0.13836243395,(((((Nafr000205:0.0303979510,((Nnoc000103:0.0422087353,Ngla000109:0.0195404430)62.8/94:0.0032744361,((Ncav000203:0.0095980171,Nben000205:0.0398266204)90/83:0.0095741370,(Ndeb000204:0.0000022998,Ndeb000205:0.0153871845)75.4/87:0.0032312608)97/79:0.0184962996)69.9/58:0.0075397331)88.9/97:0.0089765819,((((Nsyl000103:0.0000026417,Ntab000206:0.0000026417)92.1/96:0.0063181173,…
CL14144	(Slyc000104:0.2842932185,(((((((Nafr000207:0.0211582158,((Nben000206:0.0062925032,Ndeb000206:0.0092557447)0/18:0.0000029308,Ncav000204:0.0125922808)96.3/100:0.0163276271)49.9/58:0.0189638272,(Nsyl000104:0.0000022848,Ntab000207:0.0000025782)95.4/100:0.0110743161)97/99:0.0205036130,Nobt000104:0.0679611439)0/48:0.0000021315,Nplu000104:0.0430196383)85.4/52:0.0121009884,((Npan000104:0.0075072027,Nkni0…
CL14146	(Slyc000105:0.1123329074,(((((((((Nafr000209:0.0129047985,((Nben000209:0.0216030286,(Ncav000206:0.0042828149,Ncav000207:0.0303788656)98.2/100:0.0259811598)99.9/22:0.0085843595,Ndeb000209:0.0662868100)99.1/16:0.0085843595)93.7/38:0.0129047985,Nafr000210:0.0347963220)95/30:0.0172442985,(Nben000208:0.0085843595,Ndeb000208:0.0129047985)98.6/67:0.0129047985)93.9/22:0.0085843595,(Nnoc000105:0.043691201…
CL14180	(Slyc000106:0.16118177235,((((Natt000106:0.0000024426,((Ngla000112:0.0373846500,Npau000106:0.0078424500)89.7/78:0.0067857133,Nnoc000106:0.0541024588)0/47:0.0000021802)0/52:0.0009195240,(Nafr000212:0.0220566901,(Ndeb000210:0.0155303252,(Nben000210:0.0216096736,Ncav000209:0.0102689026)74.7/69:0.0029731043)0/35:0.0000020234)99.6/100:0.0335215011)83.1/66:0.0100781246,((((Ntab000211:0.0034757700,Nsyl0…
CL14181	(Slyc000107:0.34952386495,(((((((Nafr000213:0.0000028114,(Nben000211:0.0258256661,Ncav000210:0.0470816711)82.1/83:0.0085586354)90.6/90:0.0185328282,(Nbon000107:0.0168000014,Nplu000107:0.0308792689)91.8/96:0.0258513816)84.7/54:0.0118008395,(Natt000107:0.0160454925,Npau000107:0.0106139853)89.9/71:0.0130386267)74.9/25:0.0048545210,((Nsyl000107:0.0000028114,Ntab000213:0.0000028114)100/100:0.062261561…
CL14191	(Slyc000108:0.1511006346,((((((Nafr000215:0.0093516765,Nben000213:0.0190369679)86.6/82:0.0061604644,((Ndeb000213:0.0063761908,(Nben000214:0.0258307211,Ncav000212:0.0000023465)7.1/36:0.0030717417)91.8/70:0.0072661094,Nafr000216:0.0066042635)74/53:0.0030363902)75.6/35:0.0000023465,(((Natt000108:0.0031120292,Npau000108:0.0000023465)97.5/98:0.0126649600,Ngla000114:0.0158137488)0/65:0.0000023487,Nnoc0…
CL14209	(Slyc000110:0.20384371635,(((((((((Nafr000219:0.0189307494,(Nben000216:0.0024012846,Ncav000216:0.0970114719)90.1/97:0.0346000412)32.5/72:0.0078965228,Ndeb000218:0.0248466870)88.6/85:0.0082870676,(Nnoc000110:0.0194732224,Ngla000116:0.0144716064)87.7/84:0.0049729587)74/39:0.0017041185,((Npau000110:0.0206272317,Natt000110:0.0037534006)83.2/74:0.0038443666,((Ndeb000217:0.0025763745,(Ncav000215:0.0161…
CL14216	(Slyc000111:0.088216015,((((((Nafr000221:0.0252771000,(Nben000218:0.0120488600,Ndeb000219:0.0069877400)99.2/88:0.0132210400)97.7/99:0.0117579200,((Npau000111:0.0042692000,Natt000111:0.0022148812)96.1/99:0.0109797300,(Nsyl000111:0.0022148812,Ntab000221:0.0083356500)98.3/100:0.0339388200)96.5/84:0.0016232300)97.3/52:0.0059286500,(Nnoc000111:0.0255567000,Ngla000117:0.0184214000)96.7/99:0.0174236100)…
CL14222	(Slyc000112:0.337144435,(((((((Nafr000223:0.0354758900,Ndeb000221:0.0104588100)98.8/73:0.0106367800,(Nben000220:0.0004316000,Ncav000218:0.0102771000)96.8/88:0.0042016500)96.4/83:0.0140770900,(Ntab000222:0.0000005000,Nsyl000112:0.0000005000)96.8/100:0.0386615700)97.1/97:0.0150872000,Nplu000112:0.0379388800)97.2/57:0.0063232000,(Natt000112:0.0038242185,Npau000112:0.0112332500)95.8/99:0.0203041400)9…
CL14231	(Slyc000113:0.22902826245,((((Nafr000225:0.0140664507,(Ndeb000222:0.0071728001,(Ncav000220:0.0177413731,Nben000222:0.0178830103)73.7/73:0.0023101659)97.1/100:0.0100846284)99.8/100:0.0334249144,(Ngla000119:0.0228674672,Nnoc000113:0.0282416821)96.2/100:0.0143561322)91.5/58:0.0092626337,(Natt000113:0.0051333620,Npau000113:0.0078877602)98.8/100:0.0223808599)59.9/40:0.0085218968,(((Nund000113:0.043900…
CL14237	(Slyc000114:0.1564550654,((((((Nafr000227:0.0508404764,(Nben000225:0.0068131598,Ncav000222:0.0000023174)75.1/74:0.0066736616)96/99:0.0233861189,Nsyl000114:0.0000023174)0/76:0.0000023195,Ntab000227:0.0000023174)96.8/98:0.0317827794,((Natt000114:0.0078759973,(Npau000114:0.0119474740,(Nnoc000114:0.0242762285,Ngla000120:0.0161151330)88/91:0.0043922632)0/35:0.0000023174)96.7/96:0.0240437560,(((Nobt000…
CL14243	(Slyc000115:0.0336025619,((((((Nafr000229:0.0019704764,(Nben000227:0.0039449081,(Ndeb000225:0.0118825091,Ncav000223:0.0360870382)99.9/4:0.0019704764)96.2/88:0.0059233113)96.9/99:0.0118825091,((Nkni000115:0.0019704764,Npan000115:0.0019704764)92.8/89:0.0039449081,((Nund000115:0.0138769586,Nobt000115:0.0039449081)94.5/12:0.0019704764,((Ntab000228:0.0019704764,Noto000115:0.0019704764)85.1/9:0.0019704…
CL14246	(Slyc000116:0.293927001,((((((((Nafr000231:0.0090384255,(Ncav000224:0.0040282592,Nben000228:0.0000027980)74.2/58:0.0044552556)0/13:0.0000020529,Ndeb000227:0.0165635206)82.7/95:0.0175025839,(((Noto000116:0.0039303266,(Ntab000230:0.0000027980,Ntom000116:0.0037561031)78/89:0.0040214136)89.4/95:0.0110401500,(Nbon000116:0.0319357116,(Nplu000116:0.0212923986,Nobt000116:0.0366496069)77.4/65:0.0044871005…
CL14256	(Slyc000117:0.28117497375,((((((Nafr000233:0.0830054747,(((Ndeb000230:0.0089408846,Nbon000117:0.0000027199)56.1/71:0.0032174366,Nplu000117:0.0000027199)76.9/90:0.0253814808,Ndeb000229:0.0371675535)95.2/95:0.0493675255)82.6/59:0.0195792080,(((Nafr000234:0.0283507819,Ncav000226:0.0000027199)0/18:0.0000021908,(Ncav000225:0.0113590503,Nben000230:0.0141081270)96/94:0.0168303710)99.7/44:0.0361100124,((…
CL14257	(Slyc000118:0.10958602395,((((((Nafr000235:0.1258223899,Ncav000228:0.0618429459)76.9/69:0.0062534312,(Ncav000227:0.0127050901,Nben000231:0.0094555518)89.7/97:0.0125341707)14.4/75:0.0147557916,Nplu000118:0.0400532808)0/47:0.0000023571,Nbon000118:0.0155855012)88.6/96:0.0385658194,((Npan000118:0.0029674434,Nkni000118:0.0061358452)99/100:0.0303752135,Nund000118:0.0319525222)94.2/91:0.0259329180)86.2/…
CL14261	(Slyc000119:0.1544554345,(((((((((Nnoc000119:0.0363364997,(Nafr000237:0.0264678066,Nben000234:0.1247707240)89.9/96:0.0138889068)66.9/63:0.0040842752,(Ndeb000232:0.0034363378,Ncav000229:0.2688904585)97.3/96:0.0861437480)0/28:0.0000026245,Ngla000125:0.0125667321)86.4/61:0.0108024294,(Natt000119:0.0079765920,Npau000119:0.0082822983)90.9/98:0.0125187011)95.3/78:0.0226475855,(Nsyl000119:0.0000026245,N…
CL14266	(Slyc000120:0.3250425659,((((((((((Nafr000239:0.2431971692,(Ndeb000233:0.0000023989,Ndeb000234:0.0000023989)69/83:0.0057918376)78.6/75:0.0113621569,Ncav000231:0.0255591198)77.7/62:0.0088789848,(Nben000235:0.0000023989,Nben000236:0.0000023989)93.9/96:0.0255746791)89.7/93:0.0329337427,Nbon000120:0.0462165184)91.6/84:0.0526784079,((((Natt000120:0.0087595827,Nnoc000120:0.0443524690)0/11:0.0000023989,…
CL14270	(Slyc000121:0.1073827962,((((((((((((Nben000237:0.0119707504,Natt000121:0.0092697319)0/48:0.0005213877,Ndeb000235:0.0000020478)0/70:0.0000021537,((Ngla000127:0.0000020478,Nnoc000121:0.0097553091)0/73:0.0000021904,Ncav000234:0.0635007642)0/68:0.0097525589)0/25:0.0000020478,(Nafr000242:0.0000020478,Npau000121:0.0000020478)0/79:0.0000020478)0/40:0.0000020478,(Nsyl000121:0.0000020478,Ntab000239:0.000…
CL14271	(Slyc000122:0.38985317645,(((((((Nafr000243:0.0189017014,(Nben000239:0.0092449832,Ndeb000238:0.0678251700)79.1/93:0.0067954934)99.8/100:0.0310399440,(((((Nben000240:0.0079265025,Ncav000235:0.0068418795)75/67:0.0030202220,Ndeb000237:0.0505236491)21.6/48:0.0053385275,Nafr000244:0.0291197024)81/63:0.0050780750,Nbon000122:0.0383879237)49.1/20:0.0024234894,Nplu000122:0.0298964330)83.9/22:0.0028319005)…
CL14289	(Slyc000123:0.12255840945,((((((((Nafr000245:0.0187668732,(Nben000241:0.0025508978,Ncav000236:0.0188595790)98.2/100:0.0184942365)0/1:0.0000021978,Ndeb000239:0.0000021978)95.3/97:0.0135267807,((Nbon000123:0.0422278425,Nplu000123:0.0170523387)0/33:0.0000025799,Ndeb000240:0.0000021978)82.8/65:0.0101952185)89/60:0.0065916392,((Nsyl000123:0.0000021978,Ntab000242:0.0000021978)99.4/100:0.0385689315,(Naf…
CL14291	(Slyc000124:0.10256299865,((((((Nafr000247:0.0198055408,(Ndeb000241:0.0197342103,Nben000243:0.0257044576)71/98:0.0055322677)98.8/100:0.0375227827,Ngla000130:0.0228348753)86/78:0.0079207629,((Natt000124:0.0077710710,Npau000124:0.2189040402)91.9/96:0.0115520940,(((((Nben000242:0.0062899022,Ncav000238:0.0043634161)88/93:0.0241854359,Nafr000248:0.0242083059)80.3/80:0.0081932461,(Nsyl000124:0.00000236…
CL14295	(Slyc000125:0.1492091382,(((((Nkni000125:0.0000029581,Npan000125:0.0031056735)87.9/91:0.0061105763,Nund000125:0.0366863609)94.8/99:0.0168538426,Nobt000125:0.0363660333)74.9/69:0.0050195431,((Ntab000246:0.0000022591,Noto000125:0.2266733757)74.2/63:0.0027788097,Ntom000125:0.0000029581)98.7/100:0.0214658239)76.6/71:0.0042957035,((((Npau000125:0.0151792974,Natt000125:0.0121461039)74.9/70:0.0030165307…
CL14297	(Slyc000126:0.1355803271,(((((((Nafr000251:0.0303098989,((Nben000247:0.0051784408,Ncav000240:0.0251253743)0/82:0.0000020029,Ndeb000245:0.0060605081)89.1/96:0.0118400227)0/26:0.0000023515,(Ngla000132:0.0365849974,Nnoc000126:0.0200172033)76.1/27:0.0000020742)99.7/87:0.0368080988,(Nplu000126:0.0000020682,Nbon000126:0.0000020682)90.5/88:0.0108990216)98/10:0.0000024595,(Nafr000252:0.0269146571,(Nben00…
CL14300	(Slyc000127:0.08829882725,(((Nsyl000127:0.0020640197,Ntab000250:0.0020640197)97.8/100:0.0208377302,(((Nafr000253:0.0124495904,(Nben000248:0.0062050984,Ncav000243:0.0335556097)100/95:0.0082821940)99.8/100:0.0229459901,(((Nafr000254:0.0145399286,Nbon000127:0.0208377302)96.5/65:0.0041323798,((Nben000249:0.0145399286,Ncav000242:0.0486040034)99.9/98:0.0145399286,Nplu000127:0.0145399286)99.6/5:0.002064…
CL14301	(Slyc000128:0.2011548229,(((((Nafr000255:0.0113171170,Ncav000245:0.1313500463)86.1/1:0.0000021802,(Nben000250:0.0218568544,Ndeb000247:0.0000026519)77.7/1:0.0000026519)100/99:0.0918625308,(((Nplu000128:0.0814236822,(Natt000128:0.0235899738,(((Nafr000256:0.0098282895,(Nben000251:0.0109321402,Ncav000244:0.0122993305)0/65:0.0000026519)98.2/92:0.0281199739,Ngla000134:0.0664110053)0/6:0.0000026609,Nnoc…
CL14304	(Slyc000129:0.1674452111,((((((Npau000129:0.0139673957,Natt000129:0.0056167021)77.4/73:0.0037725204,((Ntom000129:0.0057129903,(Ntab000254:0.0067112142,Noto000129:0.0126398446)75/73:0.0026368959)96.2/92:0.0128177930,(((Nplu000129:0.0238337542,Nbon000129:0.0186917194)74.1/50:0.0063494998,Ndeb000248:0.0152995853)88.7/40:0.0088804939,Nobt000129:0.0340778816)0/15:0.0000020889)65.2/21:0.0054958570)65.9…
CL14316	(Slyc000130:0.289754434,((((((Nafr000259:0.0177995804,Ncav000249:0.0335712687)99.1/100:0.0560894877,(Nsyl000130:0.0083036667,Ntab000256:0.0120465159)97.8/100:0.0418451401)96.1/55:0.0157996311,(((Nafr000260:0.0147759478,((Ncav000248:0.0198266683,Nben000254:0.0242178526)94.6/57:0.0000020615,Ndeb000249:0.0079851621)96.6/95:0.0151254243)97.1/95:0.0253604718,Ndeb000250:0.0422590798)95.2/94:0.031231362…
CL14331	(Slyc000131:0.09374355,(((((((Nplu000131:0.0175344200,Nbon000131:0.0053006800)96.9/87:0.0072928900,((Nsyl000131:0.0000444900,Ntab000259:0.0018674433)92.1/91:0.0051171900,(Nafr000262:0.0199843300,Nafr000261:0.1872352700)99.5/42:0.0483644800)94.7/5:0.0038324800)93.2/6:0.0002653700,((Natt000131:0.0210546000,(Npau000131:0.0116493400,((Nben000255:0.0008265101,(Ncav000250:0.0346296800,Ndeb000251:0.0018…
CL14334	(Slyc000132:0.14683491565,((((Natt000132:0.0315899749,Npau000132:0.0262540198):0.0156681731,(((Ngla000138:0.0104176684,Nnoc000132:0.0262540198):0.0104176683,((Nsyl000132:0.0051950422,Ntab000260:0.0051950422):0.0369550349,(Nafr000264:0.0104176684,(Ncav000252:0.0156681731,Nben000258:0.1329453869):0.0209468555):0.0369550349):0.0209468555):0.0104176683,((Nben000257:0.0209468555,Ncav000251:0.005195042…
CL14337	(Slyc000133:0.0976722128,((((Nafr000265:0.0090190227,Nben000260:0.0334208624):0.0427065148,(((Nsyl000133:0.0029985001,Ntab000263:0.0029985001):0.0120411275,Nbon000133:0.0242094780):0.0334208623,Ndeb000254:0.0303422076):0.0120411275):0.0181092321,(((Ngla000139:0.0365077688,Nnoc000133:0.0211553161):0.0303422077,((Nben000259:0.0211553161,Ncav000253:0.0150711833):0.0090190227,(Ndeb000255:0.0029985001…
CL14342	(Slyc000134:0.25142507755,((((Nund000134:0.0126571468,(Nkni000134:0.0027152342,Npan000134:0.0054511774)98.6/100:0.0209865770)90.9/88:0.0058879888,(Nobt000134:0.0100216436,(Ntab000264:0.0205504019,(Ntom000134:0.0040760936,Noto000134:0.0168167593)73.5/98:0.0043627908)93.5/97:0.0099441956)87.5/99:0.0121754917)97/97:0.0177939393,(Nbon000134:0.0230890693,Nplu000134:0.0179529829)98.9/93:0.0241646992)69…
CL14364	(Slyc000135:0.0931005713,(Nafr000269:0.0363314703,(((((((Nben000263:0.0124735063,((Ncav000255:0.0000028597,(Ndeb000258:0.0000020657,Ndeb000259:0.0658830502)30.3/62:0.0136717308)0/31:0.0000021113,Nafr000270:0.0337268083)0/28:0.0000022192)0/43:0.0000020198,Ncav000256:0.0211184995)0/64:0.0044471103,Nnoc000135:0.0381840639)21.1/46:0.0040188793,Ngla000141:0.0209266217)85.5/90:0.0093082573,Npau000135:0…
CL14369	(Slyc000136:0.2767814863,((((((Nafr000271:0.0372550576,Nben000264:0.0376138644)90.2/98:0.0181896958,(Nsyl000136:0.0000023524,Ntab000268:0.0000023524)77.6/100:0.0060919141)98.4/100:0.0494854771,((Ntom000136:0.0066101450,Ntab000269:0.0255270389)0/12:0.0000029970,Noto000136:0.0000023524)89.9/98:0.0242581237)74.4/36:0.0071991728,Nobt000136:0.0827847341)85.5/38:0.0126244594,((((Natt000136:0.0197661488…
CL14372	(Slyc000137:0.14715771285,(((((Nafr000273:0.0159865279,(Ncav000259:0.0067740626,Ndeb000262:0.0153609288)95.5/100:0.0169579693)81/88:0.0115417895,(Ngla000143:0.0149946661,Nnoc000137:0.0336763648)93.8/99:0.0157679066)85.9/76:0.0070764360,((((Nben000266:0.0123360225,Ncav000258:0.0266559033)96.5/30:0.0000024750,Ndeb000263:0.0094093008)76.9/88:0.0086374649,Nafr000274:0.0480013071)95.8/96:0.0180093124,…
CL14374	(Slyc000138:0.0635445972,((((Nafr000275:0.0031202086,(Ncav000260:0.0015588670,Nben000268:0.0429816502)97.9/100:0.0462414598)98.7/84:0.0046840324,(((Nnoc000138:0.0015588670,Npau000138:0.0031202086)95.4/60:0.0015588670,Natt000138:0.0015588670)87.3/88:0.0031202086,Ngla000144:0.0046840324)94.1/83:0.0062503466)91.7/51:0.0000021433,((((Nbon000138:0.0031202086,Nplu000138:0.0015588670)97.1/91:0.004684032…
CL14396	(Slyc000140:0.184302865,((((((Nund000140:0.0349165400,(Nkni000140:0.0000005000,Npan000140:0.0000005000)100/100:0.0546301600)99.4/88:0.0049353800,((Ntom000140:0.0016723500,Ntab000276:0.0029752500)99.2/96:0.0089437900,Noto000140:0.0162361300)99.7/100:0.0233871000)99.7/84:0.0077062600,Nobt000140:0.0516127600)99.1/93:0.0092475300,Ngla000146:0.0417187100)97.1/50:0.0031746300,((((((Nafr000279:0.0064065…
CL14416	(Slyc000142:0.217851972,((((((Nafr000282:0.0060651596,Nben000276:0.0342059738)84.9/97:0.0279007139,Ndeb000269:0.0422509901)93.1/65:0.0285427826,((((Nbon000142:0.0386710771,(Nplu000142:0.0068158228,Ndeb000270:0.0979109708)88.1/85:0.0140144928)83/39:0.0039246505,(Nnoc000142:0.0332080582,Ngla000148:0.0184456550)97.4/94:0.0319267158)88.8/45:0.0078092332,(Ntab000281:0.0000024278,Nsyl000142:0.000002421…
CL14420	(Slyc000143:0.1674873163,((((((((Nafr000284:0.0183716723,(Nben000277:0.0088900779,Ncav000269:0.0199302133)95.4/99:0.0223726703)99.1/94:0.0204913609,(Npau000143:0.0064602629,Natt000143:0.0130008848)87.2/97:0.0044402674)92.7/69:0.0066892305,Nnoc000143:0.0316140682)84/31:0.0043337426,((Nben000278:0.0298658782,Nafr000285:0.0048606900)39.2/52:0.0030833158,Ncav000270:0.0120159097)97.9/100:0.0282365155)…
CL14422	(Slyc000144:0.1205060899,((((Nafr000286:0.0263080643,((Nben000280:0.0155201956,Ndeb000273:0.2702950245)27.8/46:0.0032407002,Ncav000271:0.0162901241)90.2/91:0.0086839132)92.4/93:0.0105104455,Nnoc000144:0.0169291719)77.8/54:0.0068267723,(((Nsyl000144:0.0000023680,Ntab000284:0.0064314756)99.7/100:0.0239467256,(((Nben000279:0.0174735815,(Nafr000287:0.0063749557,Nbon000144:0.0067876781)0/4:0.000001997…
CL14430	(Slyc000145:0.35272185585,(((((((Nafr000288:0.0274749372,((Nben000281:0.0000009659,Nben000282:0.0000009659)97.1/100:0.0258354219,Ndeb000274:0.0077444091)42.5/60:0.0029029493)99.4/98:0.0439953055,(((Ndeb000275:0.0148833349,Ncav000272:0.0410329523)76.3/74:0.0078216475,Nafr000289:0.0221906520)91.2/95:0.0186410508,(Nsyl000145:0.0000004810,Ntab000286:0.0000004810)99.8/100:0.0363221222)20.4/59:0.006735…
CL14436	(Slyc000146:0.07448286065,((((Nben000283:0.0630354734,((Ndeb000276:0.0219959715,Ncav000274:0.0217502842)0/66:0.0000020068,Nafr000290:0.0091752191)68/59:0.0093247936)0/11:0.0000021594,((((Nben000284:0.0089029560,Ncav000273:0.0134739814)87.9/76:0.0090195609,Nafr000291:0.0089796444)79.5/59:0.0044026732,Nplu000146:0.0089210526)0/18:0.0000020752,(Nbon000146:0.0041236008,Npau000146:0.0067220453)0/39:0.…
CL14450	(Slyc000147:0.15515623955,((((((((((Nafr000292:0.0203707841,(Ntab000291:0.0286387121,Nsyl000147:0.0121717752):0.0244960609):0.0162627366,(Noto000147:0.0040405458,(Ntab000290:0.0040405458,Ntom000147:0.0040405458):0.0040405458):0.0080977581):0.0040405458,((Nund000147:0.0121717752,(Nkni000147:0.0040405458,Npan000147:0.0121717752):0.0496177948):0.0040405458,Nbon000147:0.0411723914):0.0040405458):0.00…
CL14453	(Slyc000148:0.1928630048,((((((((((Nafr000294:0.0103859937,Ndeb000279:0.0104025208)0/67:0.0000020173,Ncav000277:0.0208959586)88.2/81:0.0208215475,Ngla000154:0.0105813574)56.9/73:0.0209947346,Nnoc000148:0.0104237045)0/44:0.0000021506,((Natt000148:0.0209348798,(Nsyl000148:0.0000010000,Ntab000292:0.0000010000)91.6/100:0.0210719554)0/36:0.0000022861,Npau000148:0.0000023831)0/12:0.0000022540)75.1/80:0…
CL14454	(Slyc000149:0.21974222385,(((((Nafr000296:0.0148398199,(Ngla000155:0.0116268926,Nnoc000149:0.0231895743)78.5/43:0.0115548799)0/1:0.0000020301,(Nben000288:0.0128143770,(Ncav000280:0.0000023246,Ndeb000280:0.2384850124)91.4/62:0.0672372739)76.9/37:0.0112493819)60.1/0:0.0000020278,(Nplu000149:0.0265895895,((((Natt000149:0.0114281902,Npau000149:0.0000020278)78.6/73:0.0117986148,Nafr000297:0.0140200191…
CL14460	(Slyc000150:0.497059585,(((((Nafr000298:0.0247988500,(Ndeb000281:0.0044490500,Ncav000281:0.0167999500)98.4/99:0.0098948900)99.5/100:0.0267416300,((Natt000150:0.0170069200,Npau000150:0.0227322800)97.2/94:0.0082408900,(Ngla000156:0.0211926400,Nnoc000150:0.0310624600)98.6/98:0.0202479500)97.8/36:0.0035868700)99.5/100:0.0326760900,(((((Ntab000296:0.0000005000,Ntom000150:0.0000005000)92/100:0.00311033…
CL14466	(Slyc000151:0.15480765115,(((((((Nafr000300:0.0121309995,((Ndeb000283:0.0103894621,(Nben000292:0.0000027997,Ncav000284:0.0149883964)88.2/98:0.0371687001)95.7/99:0.0502529029,(Ndeb000284:0.0000021936,Nplu000151:0.1127892375)83.3/85:0.0237173289)84.7/61:0.0208256887)4.4/28:0.0078378297,(Ncav000283:0.0091449912,Nben000291:0.0000021936)77.1/76:0.0104909495)78.6/38:0.0130897249,(Ntom000151:0.013144291…
CL14470	(Slyc000152:0.1931736819,(((((((((Nafr000301:0.0083339619,Nben000293:0.0209688179)99.4/95:0.0167391402,Ncav000285:0.0083339619)99.8/100:0.0188517055,(Nplu000152:0.0083339619,Ndeb000285:0.0020768799)99.8/98:0.0125275730)99.5/96:0.0083339619,((Ngla000158:0.0167391402,Nnoc000152:0.0337680883)99.8/97:0.0167391402,(Nsyl000152:0.0020768799,Ntab000300:0.0020768799)100/100:0.0359175867)99.1/78:0.00833396…
CL14488	(Slyc000153:0.16902908935,(((((((((Nafr000303:0.0129402624,(Ncav000287:0.0000024583,Ncav000288:0.0000022783)99/100:0.0266361152)93.1/70:0.0124153094,(Ndeb000286:0.0090754439,Nplu000153:0.0236658553)80.9/56:0.0065190566)37.1/52:0.0037774507,Ndeb000287:0.0145961745)0/9:0.0000025211,(Nbon000153:0.0162090495,(Ntab000302:0.0000021479,Nsyl000153:0.0228332884)99/100:0.0253190143)76.4/55:0.0030151794)0/7…
CL14492	(Slyc000154:0.10572797425,(((((((Nafr000305:0.0058905856,(Nben000297:0.0119880045,Ncav000290:0.0218678324)0/26:0.0000021912)97.5/97:0.0129523654,(((Nben000296:0.0046546322,Ndeb000288:0.0167137990)0/35:0.0031570504,Ncav000289:0.0214811138)75.9/55:0.0026633869,Nafr000306:0.0161412531)95.5/66:0.0108133206)0/15:0.0000028808,Nplu000154:0.0274060672)79.1/34:0.0023336772,(Npau000154:0.0077208637,Natt000…
CL14496	(Slyc000155:0.11481801615,((((((((Nafr000307:0.0000027914,(Nsyl000155:0.0270900693,(Nben000298:0.0075699855,(Ndeb000289:0.0166283512,Ncav000292:0.0454783448)0/79:0.0000021271)83.2/67:0.0091290302)0/43:0.0000021415)0/23:0.0000021988,((Ndeb000290:0.0089660560,(Ncav000291:0.0000027914,Nben000299:0.0151150145)0/89:0.0000021933)87.3/93:0.0240569418,Nafr000308:0.0556642750)78.2/77:0.0122529539)0/11:0.0…
CL14498	(Slyc000156:0.28006306985,((((Nbon000156:0.0198869782,((Nplu000156:0.0132437517,Ndeb000291:0.0108903231)95.4/100:0.0428069408,((((Ntab000307:0.0119680430,Ntom000156:0.0000023159)91.7/96:0.0240575500,Nund000156:0.0658199536)84.2/42:0.0059981675,(Noto000156:0.0000023159,(Nkni000156:0.0000023159,Npan000156:0.0000023159)97/100:0.0263404851)52.9/41:0.0000023845)0/19:0.0000023159,Nobt000156:0.017864220…
CL14514	(Slyc000157:0.3562151043,((((((Nafr000311:0.0289799846,((Nben000302:0.0236456697,Ncav000295:0.0234031372)0/62:0.0000042228,Ndeb000292:0.0000042228)95.8/100:0.0449328285)88/52:0.0173155749,(Ngla000163:0.0289799846,Nnoc000157:0.0466617251)91.6/97:0.0231355759)0/2:0.0057479862,((Nafr000312:0.0057479862,Ncav000296:0.0949401027)76.3/31:0.0407428497,Ndeb000293:0.0173155748)64.9/57:0.0466617251)69.7/74:…
CL14526	(Slyc000158:0.3016059816,((((((Nafr000313:0.0000021794,((Nben000303:0.0093128084,Ndeb000295:0.0083722261)78.1/63:0.0104730022,Ncav000297:0.0000021794)90.1/62:0.0105155797)95/98:0.0725584011,Noto000158:0.0000021794)91.2/85:0.0199191017,Ntom000158:0.0000021794)0/5:0.0000021794,Ntab000312:0.0000021794)88.8/68:0.0441534238,Nobt000158:0.0339676077)50.7/27:0.0000025450,((((((((Nafr000314:0.0000021794,N…
CL14527	(Slyc000159:0.28897294655,((((((((Nafr000315:0.0183967157,Nben000305:0.0312887328):0.0173359595,((((Ncav000298:0.0067837259,Nben000306:0.0134017628):0.0000027587,Nafr000316:0.0099983780):0.0172193393,Nobt000159:0.0818502627):0.0096752779,((Nnoc000159:0.0519057413,Npau000159:0.0122987594):0.0060503957,Ngla000165:0.0881912205):0.0042313926):0.0129270495):0.0068518255,(Nsyl000159:0.0000028874,Ntab00…
CL14531	(Slyc000160:0.354040175,(((((((Nafr000317:0.0114740100,Nnoc000160:0.0155783900):0.0037764900,(Ncav000299:0.0194407400,Nben000308:0.0211370600):0.0278953800):0.0000118754,Nbon000160:0.0000113053):0.0000059699,(((((Nafr000318:0.0115343700,((Ncav000300:0.0169866300,Nben000307:0.0141340700):0.0052327300,Ndeb000298:0.0070568600):0.0005975800):0.0320599100,Nsyl000160:0.0052772896):0.0068946400,Nplu0001…
CL14535	(Slyc000161:0.1389340927,((((Nafr000319:0.0177967186,(Nben000309:0.0304488293,Ncav000302:0.0106393448)99.8/99:0.0160024866)98.6/98:0.0160024866,(Nplu000161:0.0070800943,Ndeb000299:0.0017652515)99.8/100:0.0160024866)98.3/93:0.0160024866,Nbon000161:0.0177967186)98.1/47:0.0000027229,(((Nsyl000161:0.0053052872,Ntab000317:0.0070800943)95.8/93:0.0106393448,(((Natt000161:0.0053052872,Npau000161:0.001765…
CL14539	(Slyc000162:0.18110690335,(((((((Nben000311:0.0121061440,Nafr000322:0.0233477633)89.8/88:0.0123817733,((Nben000312:0.0257638334,Ncav000304:0.0307932749)89/88:0.0081481134,Nafr000321:0.0334097353)79.8/50:0.0064837287)69/22:0.0034000308,((Nsyl000162:0.0000022282,Ntab000319:0.0000022282)98.3/100:0.0253064260,(Nnoc000162:0.0186625790,Ngla000168:0.0243596874)82.8/77:0.0101637007)53.3/46:0.0080283428)7…
CL14543	(Slyc000163:0.12842055245,(((((Nafr000323:0.0232717737,(Ncav000305:0.0141390225,(Nben000314:0.0134185646,Ncav000306:0.0579519725)0/38:0.0000025101)72.8/82:0.0031106088)98.7/98:0.0232010299,Nbon000163:0.0065555473)0/20:0.0000028228,((Nsyl000163:0.0000026465,Ntab000321:0.0000023398)99.7/100:0.0262050124,((Nafr000324:0.0376876768,Nben000313:0.1326473441)78.4/68:0.0175802367,Ndeb000301:0.0292194334)0…
CL14547	(Slyc000164:0.2505925403,(((Nben000315:0.0401207768,Nafr000326:0.0186723340)88.5/88:0.0170680980,(Npau000164:0.0114759575,Natt000164:0.0075318307)76.7/70:0.0045015847)62/52:0.0025643216,((((Nbon000164:0.0668173181,((Nplu000164:0.0191938376,Ndeb000303:0.0468266950)79.8/82:0.0223829447,((((Ntab000323:0.0000022599,Ntom000164:0.0000026131)91.4/99:0.0204019976,Noto000164:0.0175934634)96.9/99:0.0423530…
CL14548	(Slyc000165:0.151144475,(((((((Nafr000327:0.0160368700,(Nben000317:0.0090445600,Ncav000308:0.0202999400)99.7/100:0.0169839200)99.9/100:0.0204142100,(Nsyl000165:0.0030137800,Ntab000325:0.0013334200)100/100:0.0260729300)100/88:0.0012881600,(Nplu000165:0.0217175300,Nbon000165:0.0256268700)99.9/100:0.0067615600)99.5/100:0.0084413800,((Npau000165:0.0083689600,(Nnoc000165:0.0271432300,Ngla000171:0.0250…
CL14556	(Slyc000166:0.183342755,(((Nund000166:0.0395380200,(Nkni000166:0.0096045900,Npan000166:0.0049951100)99.9/100:0.0720660200)99.1/98:0.0474913000,((((Natt000166:0.0151450400,Npau000166:0.0192011600)99.4/85:0.0081521100,(((Nben000320:0.0203707841,Ndeb000305:0.2087715900)94.5/80:0.0981618500,Ncav000311:0.0115099600)93.9/98:0.0161062700,Nafr000329:0.0245304200)97.2/98:0.0157283500)94.9/92:0.0209897400,…
CL14560	(Slyc000167:0.05602366495,((((Nafr000331:0.0177771037,Ndeb000307:0.0569724209)0/51:0.0000022092,Nben000322:0.0000022138)97.1/97:0.0238441098,Ndeb000306:0.0000024252)81.1/79:0.0181325057,((((((Nkni000167:0.0177345515,Npan000167:0.0000020648)81.4/68:0.0058700494,((Ntab000330:0.0000027039,Ntom000167:0.0000027039)78.4/98:0.0058623874,Noto000167:0.0182853833)77.3/69:0.0058623000)74.8/45:0.0058547699,N…
CL14565	(Slyc000168:0.2194362946,(((((Nafr000333:0.0390077419,Ncav000313:0.0095333125)0/16:0.0000024153,Ndeb000308:0.0000021250)20/12:0.0000024758,Nben000323:0.0094669431)94.6/93:0.0288433411,((Ngla000174:0.0596591255,(Nafr000334:0.0092302331,(Nben000324:0.0000021250,Ncav000314:0.0000021250)88.5/100:0.0194984392)76.2/76:0.0114475195)46.6/50:0.0031174206,((((((Nbon000168:0.0648845063,Noto000168:0.02291960…
CL14569	(Slyc000169:0.17423455795,(((Nafr000335:0.0440568842,(Ncav000315:0.0430721482,(Nben000325:0.0000022404,Ndeb000309:0.0000022404)0/63:0.0000022423)81.6/92:0.0196608709)96.8/100:0.0267949639,(Nnoc000169:0.0194222840,Ngla000175:0.0189845019)82/67:0.0112698041)74.1/52:0.0059986282,(((Npau000169:0.0406555600,Nund000169:0.0687469001)85.2/56:0.0107994185,((((Nkni000169:0.0035642480,Npan000169:0.003544886…
CL14572	(Slyc000170:0.0710739685,((((((((Nafr000337:0.0460393477,Nben000327:0.0097703820)94.8/75:0.0000018893,(Ndeb000312:0.0117214160,(Ncav000316:0.0000025582,Ncav000317:0.1450516472)98.9/90:0.0265153818)92.3/55:0.0178705681)93.8/79:0.0192760603,Natt000170:0.0048077302)92/31:0.0000020041,(Nnoc000170:0.0146288628,(Ngla000176:0.0048622800,Nben000328:0.0195864385)93.9/79:0.0048489536)83.2/77:0.0048380769)7…
CL14574	(Slyc000171:0.27663913775,(((((((Nafr000338:0.0216424613,Nben000329:0.0163845090)91.3/52:0.0025996216,Ncav000318:0.0230858216)43.4/2:0.0000020476,Ndeb000313:0.0000022518)99.1/100:0.0314017161,Nplu000171:0.0237917436)83.2/70:0.0047255180,((Nbon000171:0.0215229893,((Nafr000339:0.0390428897,(Nben000330:0.1525034309,Ndeb000314:0.1583792379)13.8/86:0.0065357838)94.6/97:0.0375370124,(Nnoc000171:0.01205…
CL14581	(Slyc000172:0.1773413328,(((((Nafr000340:0.0196033779,(Nben000331:0.0081478057,Ncav000319:0.0257114868)62/65:0.0014898523)95.7/92:0.0089545514,Ndeb000315:0.0027945794)97.1/100:0.0147726602,Ngla000178:0.0370968625)95.9/98:0.0153777044,(Noto000172:0.0063683608,(Ntab000339:0.0077669824,Ntom000172:0.0062769623)97.6/100:0.0141635320)99.4/100:0.0239881264)80.2/94:0.0095410276,((((Natt000172:0.005642323…
CL14587	(Slyc000174:0.22754827995,(((((Nafr000344:0.0262875631,((((Nafr000345:0.0129939347,Nben000336:0.0237193449)0/4:0.0000020498,((Nsyl000174:0.0000021911,Ntab000344:0.0000022467)98.2/100:0.3203289203,Ndeb000317:0.0147131532)0/14:0.0000025569)84.3/68:0.0063967862,(Nben000335:0.0000028144,Ncav000323:0.0000022467)92.3/96:0.0453044681)67.2/1:0.0000024947,Ndeb000318:0.0349127518)92.6/65:0.0100830230)67.5/…
CL14593	(Slyc000175:0.18658203,(((((((((Nafr000346:0.0151882400,(Ncav000324:0.0153421900,Nben000337:0.0043826000)99.3/96:0.0138228600)99.5/88:0.0129350700,Ndeb000320:0.0024676700)99.5/100:0.0327819900,(Nnoc000175:0.0137540200,Ngla000181:0.0241673800)99.9/76:0.0082927900)99.6/94:0.0105003400,(Ntab000345:0.0000005000,Nsyl000175:0.0000005000)99.4/100:0.0326434700)99.2/83:0.0023277400,(Nafr000347:0.022751710…
CL14597	(Slyc000176:0.14631356155,((((((((((Nafr000348:0.0041581544,Nben000339:0.0083339619)89.3/70:0.0125275730,Ncav000326:0.0041581544)79.7/6:0.0083339619,Nplu000176:0.0125275730)71.2/19:0.0083339619,Ndeb000321:0.0041581544)85/70:0.0125275730,Nbon000176:0.0209688179)93.6/87:0.0167391402,((Nafr000349:0.0125275730,Ncav000325:0.0041581544)98.8/13:0.0083339619,Nben000340:0.0167391402)96.5/84:0.0125275730)9…
CL14599	(Slyc000177:0.13327609935,(((((Nafr000350:0.0215100882,(Nben000341:0.0042645506,Ncav000327:0.0085476711)91.6/7:0.0042645506)93.8/66:0.0042645506,Ndeb000322:0.0042645506)94.5/94:0.0128495242,((((Nbon000177:0.0042645506,Nplu000177:0.0085476711)97.4/97:0.0171702743,Nnoc000177:0.0171702743)91.2/27:0.0042645506,Natt000177:0.0128495242)98.6/20:0.0042645506,Npau000177:0.0085476711)94.7/55:0.0042645506)9…
CL14601	(Slyc000178:0.1167926953,(((((((((Nafr000352:0.0099511588,(Nben000343:0.0049629949,Ncav000329:0.0124547590)99.1/92:0.0099511588)100/100:0.0327163340,((Npau000178:0.0074539148,Natt000178:0.0074539148)99.7/100:0.0124547590,(((Nben000344:0.0200040234,Ncav000330:0.0149647481)100/33:0.0174811585,Ndeb000323:0.1043549424)100/83:0.0250692492,Nafr000353:0.0124547590)100/100:0.0378476208)99.4/42:0.00496299…
CL14611	(Slyc000180:0.0862921594,(((((Nafr000356:0.0075667187,Nplu000180:0.0177470853)73.5/50:0.0050380059,Nben000346:0.0177470853)91.4/69:0.0126437312,(Nsyl000180:0.0050380059,Ntab000356:0.0151920984)76/69:0.0025157774)90.2/61:0.0075667187,Nbon000180:0.0228770559)75.5/97:0.0126437312,((((Ndeb000326:0.0025157774,(Nben000347:0.0151920984,(Ncav000333:0.0542317682,Ncav000334:0.0025157774)99.9/100:0.07299448…
CL14617	(Slyc000181:0.290923535,((((((((((Nafr000358:0.0006111100,(Nben000348:0.0246123500,Ndeb000328:0.0058065500)98/96:0.0325413000)98.8/100:0.0588714000,(Natt000181:0.0056157700,Npau000181:0.0012421300)87.5/97:0.0116110500)91/90:0.0223516300,((((Npan000181:0.0079259700,Nkni000181:0.0028613006)98.2/100:0.0461282100,Nund000181:0.0345505600)90.3/84:0.0094694900,Nobt000181:0.0040825200)93/70:0.0113286700,…
CL14628	(Slyc000182:0.3172601831,(((Nafr000360:0.0149090204,(Ncav000336:0.0236956439,Nben000350:0.0322931566)73.4/41:0.0078348942)92.2/39:0.0295971913,((Npau000182:0.0563948499,((Ntom000182:0.0332050767,Ntab000359:0.0082085059)76/50:0.0072208696,Noto000182:0.0101117415)74.8/67:0.0076302697)86.1/35:0.0167858248,(((Natt000182:0.0383916788,((((Nplu000182:0.0068859131,(Nnoc000182:0.0287168422,Ngla000188:0.00…
CL14643	(Slyc000183:0.2627682186,(((((((((Nafr000362:0.0195160086,(Nben000352:0.0097096023,(Ncav000338:0.0048428202,Ncav000339:0.0048428202)94.4/90:0.0146005844)94.1/86:0.0146005844)98.7/96:0.0195160086,((Nsyl000183:0.0048428202,Ntab000361:0.0048428202)86.8/100:0.0597495758,Nbon000183:0.0048428202)88.2/88:0.0546294550)96.2/98:0.0394270917,(((Ndeb000331:0.0097096023,Nplu000183:0.0048428202)95.9/100:0.0546…
CL14652	(Slyc000185:0.26373008115,(((((((Ngla000191:0.0319288381,Nnoc000185:0.0290403041)98.6/100:0.0168224158,((Npau000185:0.0186503911,Natt000185:0.0177095456)95.6/95:0.0084499315,(Nafr000366:0.0285651261,((Ncav000341:0.0000021534,Ndeb000334:0.1225325947)83.2/97:0.0088112042,Nben000355:0.0116941930)99.1/99:0.0170938069)98.1/100:0.0158722383)79/88:0.0068808693)99.6/99:0.0356973715,((Nkni000185:0.0044400…
CL14653	(Slyc000186:0.29604246795,((((((((Nafr000368:0.0244730600,((Nben000358:0.0113810400,Ndeb000335:0.0225099600):0.0019320400,Ncav000344:0.0114937400):0.0035613100):0.0231705900,(Nsyl000186:0.0047507911,Ntab000368:0.0135646800):0.0352358800):0.0079592800,(Ngla000192:0.0399952400,Nnoc000186:0.0281212600):0.0066589000):0.0092366800,(Natt000186:0.0005305400,Npau000186:0.0119201600):0.0450164800):0.00113…
CL14662	(Slyc000187:0.118933735,(((((((Nafr000370:0.0172591500,((Ncav000345:0.0144465700,Ndeb000336:0.0119625300)99.8/23:0.0009169700,Nben000359:0.0277941100)99.7/94:0.0064357100)99.1/100:0.0156503500,(Nafr000371:0.0258197900,Ncav000346:0.0172426100)99.5/91:0.0100441000)99.8/74:0.0034927900,(Nsyl000187:0.0009780032,Ntab000369:0.0030965000)99.6/100:0.0352688800)99.3/61:0.0026572100,((Nbon000187:0.00802986…
CL14667	(Slyc000188:0.08116885745,((((((((Nafr000372:0.0145973193,((Nben000360:0.0145973193,Ncav000348:0.0048471628)97.2/17:0.0121527566,Ndeb000338:0.0024212699)0/68:0.0170465945)86.9/100:0.0219593551,((Nplu000188:0.0048471628,Ngla000194:0.0244228772)82.7/49:0.0121527566,Nnoc000188:0.0097128882)76.9/51:0.0048471627)82.8/5:0.0072776963,Nbon000188:0.0195006003)81.3/73:0.0048471627,((Nsyl000188:0.0024212699…
CL14677	(Slyc000189:0.1961766971,(((((((Nafr000374:0.0000028812,Nben000362:0.0000028275)90.8/97:0.0294559990,Nbon000189:0.0000024097)75.2/58:0.0070005885,(Ndeb000340:0.0000027565,Nplu000189:0.0319330164)90/93:0.0169664750)93.4/83:0.0257869352,(((Ntab000373:0.0000028812,Ntom000189:0.0000028812)92.2/100:0.0161036117,Noto000189:0.0168619507)45.1/56:0.0049336391,Nobt000189:0.0442820114)75.7/91:0.0088812371)7…
CL14681	(Slyc000190:0.1845074556,(((((((Nafr000376:0.0396651266,(Ngla000196:0.0000021020,Nnoc000190:0.0338358436)78.7/86:0.0181380739)53.9/24:0.0000021020,((Ncav000350:0.0171365651,Nben000364:0.0113578800)0/24:0.0000021020,Ndeb000341:0.0146692661)91.8/86:0.0063532002)0/26:0.0000021020,(Npau000190:0.0056257708,Natt000190:0.0168605589)89.7/88:0.0098215839)92.9/96:0.0167708242,(Ntab000375:0.0000021020,Nsyl0…
CL14683	(Slyc000191:0.1505885131,(((((((Ngla000197:0.0199576716,Nnoc000191:0.0155090900)95.4/99:0.0160527149,(Nafr000378:0.0213957039,Nben000367:0.0234611796)98.7/94:0.0160800186)84.2/46:0.0057830478,Npau000191:0.0125045894)83.3/26:0.0047528468,Natt000191:0.0144158579)72.4/23:0.0019509780,((Nsyl000191:0.0000023286,Ntab000378:0.0000023286)95.8/100:0.0139926673,(Nplu000191:0.0399937672,Ndeb000343:0.0351543…
CL14685	(Slyc000192:0.39459741675,(((((((((Nafr000380:0.0107986105,Nben000368:0.0222985369)99.4/100:0.0388525580,((Ncav000353:0.0138935948,((Ndeb000344:0.0000027980,Nben000369:0.0150386514)0/34:0.0000021585,Ndeb000345:0.0000024801)80.9/87:0.0113468960)82/47:0.0000282342,Nafr000381:0.0051509225)90.3/67:0.0107104238)77.6/58:0.0049774406,(Ngla000198:0.0214595719,(Nnoc000192:0.0418914677,Natt000192:0.0202031…
CL14686	(Slyc000193:0.28148976,((((((((Nafr000382:0.0336903400,(Nben000370:0.0172781400,Ndeb000346:0.0063049600)98.3/98:0.0152964500)99.5/100:0.0252009800,Ngla000199:0.0305478300)88.9/54:0.0064501500,Nnoc000193:0.0340467100)96.6/23:0.0025419700,Natt000193:0.0230202700)92.3/74:0.0115567100,Npau000193:0.0068843000)98.4/83:0.0078232500,((((Ntom000193:0.0057280400,Ntab000382:0.0217538600)99.2/98:0.0069563600…
CL14687	(Slyc000194:0.1531238442,(((((((Nafr000384:0.0075476815,((Nnoc000194:0.0918800644,Ngla000200:0.0228190496)99.8/89:0.0488103393,(Nafr000385:0.0151537282,Ncav000356:0.0202572994)99.7/99:0.0253874893)97.7/78:0.0100765009)97.1/3:0.0025094641,Ndeb000348:0.0025094641)88/2:0.0025094641,(Ncav000355:0.0075476815,(Nben000373:0.0025094641,Nben000372:0.0050253470)96.5/80:0.0050253470)95.3/71:0.0050253470)91.…
CL14690	(Slyc000195:0.10480175245,((((((((((Nafr000386:0.0074251114,Nben000374:0.0111589272)0/53:0.0000026058,Ncav000358:0.0052268487)83.8/90:0.0074212721,(Ngla000201:0.0036189208,Nnoc000195:0.0186788391)87.5/94:0.0074196128)74.4/79:0.0033024033,((Nbon000195:0.0035321217,((Nsyl000195:0.0000027842,Ntab000386:0.0000022134)88/100:0.0074017162,(Ncav000357:0.0148310016,(Nafr000387:0.0036815324,(Nben000375:0.0…
CL14702	(Slyc000196:0.14544651,(((((Nafr000388:0.0300102900,(Ncav000359:0.0181627100,Nben000376:0.0141763900)99.9/96:0.0091610600)95.5/89:0.0071997400,((Nplu000196:0.0024125949,Ndeb000350:0.0142489500)95.8/95:0.0099251000,Nbon000196:0.0200358400)95.7/22:0.0012129800)98.5/43:0.0023572800,(Nsyl000196:0.0072556106,Ntab000388:0.0069238400)98.5/88:0.0129112200)98.5/97:0.0131215700,((((Npau000196:0.0052334400,…
CL14704	(Slyc000197:0.24626510695,((((((((((Nafr000390:0.0236590700,Ncav000361:0.0046906054)78.1/78:0.0047297078,Nben000378:0.0000026706)92.2/69:0.0095173531,Ndeb000351:0.0000026954)78.7/53:0.0047687956,Nplu000197:0.0136956685)0/3:0.0000022245,Nbon000197:0.0534173478)90.8/35:0.0091664758,(Ntab000389:0.0044252312,Nsyl000197:0.0095242263)99.3/100:0.0285226312)0/3:0.0000023632,((Nafr000391:0.0373958407,(Nca…
CL14708	(Slyc000198:0.19506116845,(((((((Nafr000392:0.0102629078,Ncav000363:0.0232604960)75.6/66:0.0054504115,(Nben000380:0.0169078968,Ndeb000352:0.0111225054)79.5/74:0.0045252673)97.1/100:0.0190415912,Npau000198:0.0254052231)15.6/57:0.0036397510,Natt000198:0.0218231567)78.7/67:0.0043770297,(Nnoc000198:0.0199909185,Ngla000204:0.0050689020)0/65:0.0000028565)94.9/97:0.0200266337,(((Nafr000393:0.0033199199,…
CL14716	(Slyc000199:0.17398423775,((((((((Nafr000394:0.0422964725,(Ndeb000354:0.0069347741,Nben000382:0.0280118110)84.1/51:0.0139146056)86.6/92:0.0351303986,(((Natt000199:0.0293196995,Nnoc000199:0.0296634479)0/0:0.0000146552,Npau000199:0.0368572176)70.5/18:0.0000146552,Ngla000205:0.0209400842)92.2/97:0.0209400843)93.4/95:0.0280118110,((Nsyl000199:0.0069347741,Ntab000392:0.0069347741)83.6/100:0.0351303986…
CL14723	(Slyc000200:0.1930213669,(((((((Nafr000396:0.0072049538,Ncav000367:0.1550186578)77.4/59:0.0068937322,Nben000384:0.0000028540)79.6/79:0.0139033205,Npau000200:0.0000021208)87/55:0.0069023625,((Nplu000200:0.0000023505,((((((Ntab000394:0.0000020192,Ntom000200:0.0000020259)77.4/94:0.0075257173,Noto000200:0.0141481306)93.8/97:0.0230832814,Nobt000200:0.0206443501)0/38:0.0000020128,Nund000200:0.035454938…
CL14724	(Slyc000201:0.18885204425,((((Nafr000398:0.0217173351,(Ndeb000357:0.0081158172,(Ncav000368:0.0138056306,Nben000386:0.0194848126)73.5/73:0.0029992023)96.2/100:0.0136370044)93.7/99:0.0088743100,((Npau000201:0.0053766005,Natt000201:0.0053847327)91.9/97:0.0082012242,Nnoc000201:0.0391745494)76.2/69:0.0027356951)76.3/80:0.0037839851,((Nsyl000201:0.0026740177,Ntab000396:0.0000028681)97.9/100:0.017004212…
CL14729	(Slyc000202:0.05941415945,((((((Nafr000400:0.0299888787,(Ndeb000360:0.0059295690,Nben000388:0.0422287180)85.2/83:0.0279627213)95.7/99:0.0219076294,(Npau000202:0.0158872951,(Ngla000208:0.0178902358,Nnoc000202:0.0219076294)85.8/96:0.0138881721)76.4/86:0.0059295690)93.6/98:0.0099013215,Natt000202:0.0158872951)92.8/96:0.0079135651,(Nplu000202:0.0198970090,(Ntab000399:0.0099013215,Nsyl000202:0.0059295…
CL14739	(Slyc000203:0.2227130307,((((Nafr000402:0.0230326214,(Nben000389:0.0219388711,Ncav000371:0.0217217130)96.2/100:0.0108886867)99.4/99:0.0274029094,(Ndeb000361:0.0197412694,((Nben000390:0.0136458859,Ncav000372:0.0078351849)94.1/100:0.0112647881,Nafr000403:0.0230336195)92.2/91:0.0110867544)93.1/69:0.0135714601)90.2/38:0.0042192901,(((Ntab000400:0.0000027891,Nsyl000203:0.0019151517)100/100:0.033500737…
CL14747	(Slyc000204:0.1591118277,(((((((((Nafr000404:0.0000024198,Ndeb000363:0.0000020810)59.9/99:0.0621064677,(Nben000391:0.0091380811,Ncav000374:0.0090927642)82.7/94:0.0209697982)97.9/100:0.0975324344,(Ngla000210:0.0153747502,Nnoc000204:0.0346552118)93.4/98:0.0171424315)0/30:0.0000020810,(Nafr000405:0.0213510965,(Ndeb000362:0.0052013951,Ncav000373:0.0241594847)93/99:0.0160714241)93.9/92:0.0140307141)0/…
CL14760	(Slyc000205:0.12594477395,((((Nafr000406:0.0115619406,(Ncav000375:0.0193461016,Nben000392:0.0115619406)99.1/98:0.0154463208)99.3/100:0.0311390820,(Nbon000205:0.0076928400,((Ndeb000364:0.0193461016,Nben000393:0.0154463208)88.7/65:0.0232614058,(Nafr000407:0.0232614058,Ncav000376:0.0311390820)98.8/2:0.0038388993)98.8/100:0.0470862752)97/64:0.0076928400)93/86:0.0076928400,(((((Npau000205:0.0076928400…
CL14761	(Slyc000206:0.39686301455,(((((Nafr000408:0.0080378245,(Nben000395:0.0000023159,Ncav000378:0.0000023139)80.6/95:0.0155729140)87.3/88:0.0115634842,((Ngla000212:0.0333367268,((Nben000394:0.0069328737,Ncav000377:0.0167655981)79.6/91:0.0107053592,Nafr000409:0.0307756741)76.8/84:0.0079093962)34.5/56:0.0157061795,(Npau000206:0.0101286918,Nnoc000206:0.0242996343)62.7/50:0.0032378379)76.1/69:0.0037800306…
CL14762	(Slyc000207:0.08978594135,(((((((Noto000207:0.0091610709,(Ntab000408:0.0030442197,Ntom000207:0.0030442197)92.1/94:0.0030442197)96.7/92:0.0060978904,(Nund000207:0.0091610709,(Nkni000207:0.0030442197,Npan000207:0.0060978904)96.8/94:0.0091610709)96.6/93:0.0060978904)98.3/86:0.0030442197,Nobt000207:0.0308746727)96/86:0.0091610709,(Nplu000207:0.0030442197,(Nbon000207:0.0060978904,((Nnoc000207:0.018408…
CL14766	(Slyc000208:0.13953957885,(((((((((Nafr000412:0.0055743110,(Nben000398:0.0276158210,Ncav000382:0.0903073115)85/88:0.0131678840)65.4/54:0.0057188360,(Nsyl000208:0.0000022357,Ntab000410:0.0000022357)98.3/100:0.0341825694)0/37:0.0000023377,Npau000208:0.0000021899)0/37:0.0000020621,Nnoc000208:0.0399481365)43.7/46:0.0055465307,(((Nafr000413:0.0111802610,Ndeb000367:0.0168599465)56.7/9:0.0000026030,(Nca…
CL14773	(Slyc000209:0.0866992673,(((((Nplu000209:0.0068614836,Nbon000209:0.0312607712):0.0120391912,(Nsyl000209:0.0017108888,Ntab000412:0.0017108888):0.0155062004):0.0120391912,((Ncav000384:0.0137711683,(Nafr000415:0.0103102585,Nben000401:0.0085843595):0.0017108888):0.0085843595,Ndeb000368:0.0051416202):0.0137711683):0.0051416202,(((Npau000209:0.0017108888,Natt000209:0.0085843595):0.0172442985,(Nnoc00020…
CL14789	(Slyc000210:0.200140391,((((((((Nafr000416:0.0222740283,(Nben000402:0.0031085733,Ncav000385:0.0076336138)77.6/95:0.0048747108)99.2/100:0.0221901479,(Nplu000210:0.0057611521,Ndeb000370:0.0068011246)78.8/72:0.0057449506)73.5/57:0.0024484954,Nbon000210:0.0138536933)96.3/88:0.0115143097,(((Nnoc000210:0.0264371893,Ngla000216:0.0077142082)75.1/60:0.0037284572,Natt000210:0.0000021062)0/42:0.0022649026,N…
CL14798	(Slyc000211:0.1875985806,(((((((Nafr000418:0.0180202393,Ndeb000371:0.0222403494)62.5/82:0.0020989948,((((((Ngla000217:0.0201754140,Nnoc000211:0.0232541357)73.5/87:0.0041846637,Npau000211:0.2068475175)77.1/92:0.0263190603,(((Ncav000388:0.0109395597,Nafr000419:0.0387333443)0/7:0.0000024146,Nben000404:0.0241306449)98.5/99:0.0410189019,Nbon000211:0.0202679682)77.2/40:0.0051482953)67.9/12:0.0000022949…
CL14799	(Slyc000212:0.1378206155,((((Nafr000420:0.0077577694,(Nben000406:0.0194982780,Ndeb000372:0.0075101075)0/73:0.0000029679)98.4/100:0.0141236286,(((Nbon000212:0.0139957892,Nplu000212:0.0511336070)89.7/94:0.0106360702,((Noto000212:0.0067082624,Nobt000212:0.0199619039)0/47:0.0000024614,(Ntab000417:0.0000029082,Ntom000212:0.0068454091)96.5/100:0.0133307745)99.1/100:0.0181257254)86.5/64:0.0067501217,(((…
CL14801	(Slyc000213:0.1492459964,((((((Nafr000422:0.0178288667,(Ncav000390:0.0184184034,Nben000408:0.0060044120)98.2/99:0.0123362902)90/90:0.0134833323,Ndeb000374:0.0089891392)93.6/83:0.0124465465,(Ngla000219:0.0178896803,(Npau000213:0.0149417140,Natt000213:0.0059808340)94.6/88:0.0059271050)0/4:0.0000026361)77.4/28:0.0015014964,(((Nbon000213:0.0059864909,Nplu000213:0.0119833138)87.7/76:0.0043135829,Nnoc0…
CL14804	(Slyc000214:0.10745614485,((((((((Nafr000424:0.0852120664,Nplu000214:0.0125168418)74.7/6:0.0000021756,((Nsyl000214:0.0000025621,Ntab000421:0.0000025621)96.6/100:0.0187946149,Nbon000214:0.0263916245)74.7/35:0.0035340829)85.9/63:0.0039279408,(Nben000411:0.0000025701,Ncav000393:0.0095432916)91.9/94:0.0232917262)91.2/84:0.0167557587,(((Ncav000392:0.0040918337,Nben000410:0.0219363304)87.2/92:0.0094451…
CL14810	(Slyc000215:0.1460274,((((Nafr000426:0.0034665200,Ncav000395:0.0056025176)93.5/45:0.0020922000,Nben000413:0.0272888200)77.4/14:0.0067669700,Ndeb000376:0.0029960600)89.3/82:0.0062401000,(((((Nobt000215:0.0167755100,Nkni000215:0.0000936900)75.9/42:0.0008319700,Npan000215:0.0056025176)78.8/58:0.0019356500,Nund000215:0.0056025176)80.8/72:0.0124135300,(Natt000215:0.0099556300,Npau000215:0.0097233700)9…
CL14817	(Slyc000216:0.1028676868,((((((Nafr000428:0.0103729932,(Ncav000397:0.0174079995,Nben000415:0.1949515380)70.9/63:0.0017271335)93.3/99:0.0127696230,((Ngla000222:0.0053189623,Nnoc000216:0.0438697928)88.6/99:0.0110873270,(Natt000216:0.0034730553,Npau000216:0.0036115302)95.1/95:0.0141452762)74.8/62:0.0024620010)68.9/72:0.0102842911,(Nsyl000216:0.0000020573,Ntab000426:0.0000024154)92.1/96:0.0144603070)…
CL14820	(Slyc000217:0.1812184606,((((Nafr000430:0.0042796253,(Nben000417:0.0081614579,Ndeb000378:0.0147626520)89.8/83:0.0114490207)89.4/88:0.0109572194,(((Npau000217:0.0128899406,Natt000217:0.0061748893)84.7/96:0.0127857449,(((Nben000416:0.0152371967,Ncav000398:0.0181749610)0/66:0.0000022467,(Ndeb000379:0.0037944471,(Nsyl000217:0.0000022467,Ntab000428:0.0037089677)99.1/100:0.0226683475)75.4/45:0.00375690…
CL14824	(Slyc000218:0.19134195,((((((Nafr000432:0.0109300697,(Ndeb000381:0.0000823400,Ncav000399:0.0097888600)72.9/72:0.0019254900)99.1/38:0.0124262900,Nben000418:0.0232315000)98.2/100:0.0348173200,(((Nkni000218:0.0000005000,Npan000218:0.0000005000)92.5/98:0.0114861500,Natt000218:0.0338436500)92/64:0.0051876800,((Nobt000218:0.0245915100,(Ndeb000380:0.0371620000,(Ntab000430:0.0167088800,(Nsyl000218:0.0192…
CL14828	(Slyc000219:0.1877852216,((((Nafr000434:0.0082117489,((Nben000420:0.0080872544,((Nafr000435:0.0155992951,Ndeb000383:0.0466636742)98.2/100:0.1012407940,Ncav000401:0.0124110459)99.1/99:0.1929583213)0/51:0.0000029376,Ndeb000382:0.0000029107)77.3/55:0.0081144923)96.2/87:0.0330890965,((((((Ntab000431:0.0000029107,Ntom000219:0.0000029107)83.2/99:0.0081456739,Nund000219:0.0411542359)64.6/15:0.0000020031…
CL14838	(Slyc000220:0.1930537692,((((((Nafr000436:0.0470850396,(Ndeb000384:0.0079473394,(Ncav000402:0.0283974849,Nben000421:0.0367782805)94.9/72:0.0060064340)95.6/56:0.0022095608)93.5/97:0.0185471544,Ngla000226:0.0448560123)96.3/61:0.0110439385,(((Nplu000220:0.0152758362,((Ndeb000385:0.0000561322,Nben000422:0.0047397742)92.4/98:0.0087244506,Nafr000437:0.0109414423)98.5/100:0.0294062462)94.6/65:0.00338285…
CL14839	(Slyc000221:0.17176169,((((((((Nafr000438:0.0089876400,(Nben000424:0.0129995200,(Ncav000403:0.0256839500,Ncav000404:0.0452905400)99.4/100:0.0977017000)99.7/49:0.0063619900)96.8/42:0.0080886400,Nben000423:0.0335061200)92/33:0.0051023600,(Nbon000221:0.0227634400,Nafr000439:0.0333835600)93.3/87:0.0094509200)94.9/12:0.0019281800,((Nnoc000221:0.0187566600,Ngla000227:0.0135799400)98.2/95:0.0127881600,N…
CL14855	(Slyc000222:0.13822107935,(((((((((Nafr000440:0.0000029268,Ncav000406:0.0298676024)0/47:0.0000023291,Nben000426:0.0127841915)94.1/96:0.0530547565,Nnoc000222:0.0457183507)0/58:0.0000024735,Ngla000228:0.0128485780)81.9/65:0.0152289525,(Natt000222:0.0126768326,Npau000222:0.0000021623)75.5/73:0.0127463490)78.1/60:0.0147920925,(((Ncav000405:0.0000021212,(Nsyl000222:0.0000022581,Ntab000437:0.0257663089…
CL14857	(Slyc000223:0.13979810535,(((((((((Nafr000442:0.0120248143,Nben000427:0.0127829160):0.0000021776,Ndeb000388:0.0119063767):0.0000026654,Ncav000407:0.0059665693):0.0429516938,(Nsyl000223:0.0000024506,Ntab000439:0.0000020013):0.0420338213):0.0063968308,((Natt000223:0.0195820985,Npau000223:0.0115212555):0.0000025766,Nplu000223:0.0063126748):0.0079700220):0.0256652135,(Nobt000223:0.0377273522,(Ntom000…
CL14864	(Slyc000224:0.2542923141,(Nafr000444:0.0095684909,(Ndeb000390:0.0000022181,((((((((Npan000224:0.0159102949,Nkni000224:0.0000023042)92.7/90:0.0153824839,((Ndeb000391:0.0000023084,Nplu000224:0.0000023042)93.3/98:0.0373994793,Nbon000224:0.0090445749)75.4/49:0.0090440697)0/28:0.0000019374,(Nund000224:0.0167341095,(Ncav000408:0.0319703764,Nben000430:0.0255935231)95/97:0.0307979398)48.6/45:0.0076857772…
CL14865	(Slyc000225:0.0873113312,((((((Nafr000446:0.0062419863,(Nben000431:0.0143260456,Ncav000409:0.0188460660)100/99:0.0044545159)100/100:0.0152283895,(Nsyl000225:0.0008892908,Ntab000443:0.0008892908)99.7/100:0.0107249253)99.7/75:0.0017793863,(Nbon000225:0.0080327108,Nplu000225:0.0089292971)100/100:0.0062419863)99.9/64:0.0017793863,((Ngla000231:0.0089292971,Nnoc000225:0.0197525679)99.6/100:0.0116239701…
CL14878	(Slyc000226:0.12594477395,((((((((((Nafr000448:0.0031797373,Nafr000449:0.0095702167)99.3/36:0.0031797373,(Nben000434:0.0176171481,Ncav000411:0.0063697871)99.8/96:0.0143904713)98.6/47:0.0111743450,Ngla000232:0.0111743450)98.2/52:0.0047734689,(Natt000226:0.0063697871,(Npau000226:0.0063697871,Nnoc000226:0.0257304552)99.2/39:0.0015885837)98/87:0.0047734689)95.1/19:0.0015885837,(((Nben000433:0.0047734…
CL14880	(Slyc000227:0.257816405,(((((((Nafr000450:0.0042577900,Nben000435:0.0133253100):0.0124842700,Nsyl000227:0.0008509600):0.0167848100,(Nbon000227:0.0065939100,Nplu000227:0.0314423900):0.0060707900):0.0163913200,Nobt000227:0.0248818800):0.0020747900,(((Npan000227:0.0049877492,Nund000227:0.0166919700):0.0024039200,Nkni000227:0.0067036500):0.0213207000,(Noto000227:0.0014401800,(Ntom000227:0.0048597700,…
CL14885	(Slyc000228:0.44361088265,(((((Natt000228:0.0419118878,(Ngla000234:0.0187875738,(Npau000228:0.0329434211,Nnoc000228:0.0116704942)77.1/65:0.0112191715)0/41:0.0000022674)95.7/80:0.0494716558,((Ncav000415:0.0181948296,(Nben000437:0.0125555889,Nafr000453:0.0588816272)73.5/35:0.0067294434)92.4/90:0.0255659361,(((Nund000228:0.0304443555,(Nkni000228:0.0230924261,Npan000228:0.0000024070)89.4/98:0.0504489…
CL14886	(Slyc000229:0.07967817765,((((((((Nafr000454:0.0282343857,Nben000439:0.0221155591)100/51:0.0059823705,(Nsyl000229:0.0019900834,Ntab000451:0.0059823705)98.9/100:0.0160345614)99.4/88:0.0059823705,Nbon000229:0.0180573863)99.6/41:0.0019900834,(Nplu000229:0.0079846070,Ndeb000396:0.0039842015)98.7/100:0.0180573863)95.1/38:0.0059823705,(Npau000229:0.0120013490,Natt000229:0.0200843798)97.7/99:0.009990927…
CL14887	(Slyc000230:0.14102605,((Nafr000456:0.0472366200,((((((((Ntab000453:0.0084276097,Ntom000230:0.0058420300)99.6/100:0.0210801400,Noto000230:0.0278703800)99.8/98:0.0094419900,Nobt000230:0.0338709400)100/99:0.0538545500,((Ntab000454:0.0041908500,Nsyl000230:0.0013995967)99.9/100:0.0419971700,(Nund000230:0.0171436100,(Npan000230:0.0017575200,Nkni000230:0.0040653900)99.9/100:0.0288566700)98.1/99:0.01112…
CL14893	(Slyc000231:0.13297954,((((Nafr000458:0.0030807800,Nben000444:0.1549121100)99.9/2:0.0139230100,(Ndeb000398:0.0013737000,Ncav000421:0.0332905100)89.7/62:0.0028323300)96.6/99:0.0172152700,((Nsyl000231:0.0023725273,Ntab000456:0.0007113300)93.4/98:0.0156261300,(Nplu000231:0.0089954800,(Nbon000231:0.0130245200,(Nafr000459:0.0221148400,Nben000443:0.0198210500)99.2/94:0.0096942300)96.2/88:0.0082499600)9…
CL14894	(Slyc000232:0.19291505,((((Nafr000460:0.0130869600,(Ndeb000399:0.0178383000,Nben000445:0.0192015000):0.0006087700):0.0478733000,(Ntab000458:0.0037245148,Nsyl000232:0.0045652800):0.0328745600):0.0144627300,((((Nbon000232:0.0076807400,Nplu000232:0.0293573600):0.0101143700,(Ncav000422:0.0085751500,(Nben000446:0.0365864800,(Nafr000461:0.0255184100,Ndeb000400:0.2676110900):0.0110586000):0.0047204800):…
CL14895	(Slyc000233:0.3676100248,(((((((Nafr000462:0.0050895371,((Nben000447:0.0267179999,Ndeb000401:0.0000026500)0/26:0.0000021303,Ncav000424:0.0581355579)78.9/82:0.0063379599)97.9/100:0.0262782555,(Nsyl000233:0.0000026500,Ntab000459:0.0000026500)98.7/100:0.0247157568)99.7/100:0.0480285363,(((Nben000448:0.0059718856,Ncav000423:0.0103187520)75/74:0.0037538855,Nafr000463:0.0252556770)95.9/100:0.0295887851…
CL14896	(Slyc000234:0.20823495,((((((Nafr000464:0.0201832100,(Nben000449:0.0062386500,Ncav000426:0.1497848600)99.5/96:0.0219712600)99.4/100:0.0296883300,((Nafr000465:0.0114130400,Nben000450:0.0105074600)94.5/82:0.0035717100,(Ncav000425:0.0552353400,Ndeb000402:0.0113048500)95.9/23:0.0118144900)98.9/99:0.0207939800)97/97:0.0040211500,Nplu000234:0.0352492100)99.3/3:0.0047926500,((Ngla000241:0.0234581800,Nno…
CL14903	(Slyc000235:0.32965424765,(((((((Ntab000463:0.1408792492,Noto000235:0.1082501178)99.6/54:0.1254672289,Ntom000235:0.0106180797)94.7/51:0.0250980268,((Nund000235:0.0316988693,(Nkni000235:0.0058271208,Npan000235:0.0188123356)99/100:0.0517633304)95.2/30:0.0000026436,Nobt000235:0.0338458434)95.8/63:0.0069099850)90.3/43:0.0077667132,((Natt000235:0.0194817318,Npau000235:0.0143183028)93.9/92:0.0345979567…
CL14914	(Slyc000237:0.1237116102,(((Nafr000470:0.0180753249,(Nben000456:0.0004026448,Ncav000430:0.0177549343)90.7/100:0.0144077077)98.6/100:0.0205669184,(((Noto000237:0.0032720179,(Ntom000237:0.0011969002,Ntab000468:0.0025535100)89.4/92:0.0059064361)76.5/72:0.0025150025,(Nund000237:0.0350085742,((Nkni000237:0.0025156400,Npan000237:0.0050387600)99.7/100:0.0320653853,Nobt000237:0.0469190661)0/72:0.00078347…
CL14923	(Slyc000238:0.244543225,((((((((((Nafr000472:0.0096267200,Ncav000432:0.0094541800):0.0009104100,Nben000457:0.0085223600):0.0130247800,Ndeb000407:0.0061667500):0.0315355700,(Nsyl000238:0.0000005000,Ntab000469:0.0000005000):0.0249642800):0.0066816200,(Nbon000238:0.0078162900,Nplu000238:0.0301626100):0.0130627700):0.0034745700,Ngla000245:0.0445208400):0.0135646300,Nnoc000238:0.0457464700):0.00219132…
CL14926	(Slyc000239:0.2503003221,((((((Nafr000474:0.0114519819,(Ncav000433:0.0152669838,Nben000459:0.0056586727)78.1/84:0.0056470626)0/85:0.0000020931,Ndeb000409:0.0078846090)99.7/100:0.0779918178,Nplu000239:0.0259608825)86.2/83:0.0140760904,((((Nsyl000239:0.0000020931,Ntab000471:0.0034424346)98.3/100:0.0467365337,(Ndeb000410:0.0065442309,(Nafr000475:0.0366914313,Nben000460:0.0620297509)0/60:0.0000020206…
CL14929	(Slyc000240:0.07639210865,(((((((((Nafr000476:0.0126597380,Ndeb000411:0.0031496917)71/25:0.0031496917,Nben000462:0.0352140891)98.7/99:0.0384787764,((Nafr000477:0.0287170433,(Nben000461:0.0126597380,Ncav000434:0.0158502968)98.5/99:0.0126597380)99.2/54:0.0063095016,(Nbon000240:0.0094794951,(Nsyl000240:0.0094794951,Ntab000474:0.0549667555)98.8/83:0.0126597380)95.5/51:0.0031496917)93.1/48:0.009479495…
CL14930	(Slyc000241:0.63494890185,(((((((Nafr000478:0.0342072600,((Ncav000435:0.0000021681,Ndeb000413:0.0000021681)0/92:0.0000021681,Nben000463:0.0336069985)78.6/55:0.0105437136)92.2/68:0.0346036139,(Natt000241:0.0000021681,(Npau000241:0.0225296366,(Nnoc000241:0.0341720675,Ngla000248:0.0111908851)75.8/74:0.0111924644)0/37:0.0000026757)86/76:0.0111853686)0/25:0.0000023199,(Nsyl000241:0.0000021681,Ntab0004…
CL14931	(Slyc000242:0.1767075665,((((((((((Nafr000480:0.0085951275,(Ncav000437:0.0101606863,(Nben000464:0.0179942602,Ndeb000415:0.0086793774)0/19:0.0000021213)94.7/97:0.0173371918)22.8/61:0.0039781944,Ngla000249:0.0298645063)87.5/94:0.0127081601,Nnoc000242:0.0172084133)93.3/89:0.0126681135,((Nben000465:0.0221306165,Ncav000438:0.0177660175)92.4/96:0.0088957031,Nafr000481:0.0370141968)72.8/69:0.0043372697)…
CL14941	(Slyc000243:0.1396601423,((((((Nafr000482:0.0046316372,(Ndeb000417:0.0000020234,(Nben000466:0.0320369566,Ncav000439:0.1140756656)0/48:0.0000020302)89.9/59:0.0158271300)40.9/33:0.0045824677,((Npau000243:0.0000020234,Natt000243:0.0047601397)77.3/84:0.0047550588,(Ngla000250:0.0050437137,Nnoc000243:0.0156345693)94.2/84:0.0157323526)80.4/25:0.0047136932)0/29:0.0000020239,((((Nbon000243:0.0095207354,((…
CL14942	(Slyc000244:0.08169324475,(((((((Nafr000484:0.0043105066,Nben000469:0.0239450233):0.0217439549,((Nafr000485:0.0151701488,(Ndeb000419:0.0261510282,Ndeb000418:0.0108118937):0.0372558823):0.0086399864,(Nben000468:0.0064728644,Ncav000440:0.0507493473):0.0507493473):0.0261510282):0.0261510282,((Natt000244:0.0043105066,Npau000244:0.0043105066):0.0151701488,Nplu000244:0.0086399864):0.0064728644):0.01298…
CL14945	(Slyc000245:0.1040129184,((((((((((Nafr000486:0.0192080739,Nafr000487:0.0081861445):0.0136816708,(Nben000470:0.0136816708,Ncav000442:0.0081861445):0.0109300697):0.0027211519,(Nbon000245:0.0027211519,Nplu000245:0.0219829630):0.0136816708):0.0136816708,Ndeb000420:0.0109300697):0.0136816708,(Nben000471:0.0136816708,Ncav000441:0.0081861445):0.0081861445):0.0136816708,((Nsyl000245:0.0027211519,Ntab000…
CL14947	(Slyc000246:0.14722269805,(((((Nafr000488:0.0116438527,(Nben000472:0.0073137443,Ndeb000421:0.0175703773)61/55:0.0150814156)87.4/93:0.0114779349,(Nsyl000246:0.0000024775,Ntab000485:0.0000029054)96.1/100:0.0163104879)0/38:0.0000023133,(Ngla000253:0.0284549306,(((Nben000473:0.0229666910,Ncav000443:0.0184181697)0/78:0.0000025206,Nafr000489:0.0231136847)83.8/74:0.0057427134,(((Npau000246:0.0056141384,…
CL14950	(Slyc000247:0.0906865875,(((((Nafr000490:0.0554166362,Ndeb000423:0.0059651405)86.6/91:0.0493775497,Nben000474:0.0027259232)99.4/100:0.0275493408,(Natt000247:0.0081409586,Npau000247:0.0136531220)85.6/94:0.0098309745)1.5/49:0.0098449045,(Nnoc000247:0.0139042942,Ngla000254:0.0277283074)76.5/55:0.0026571254)94.3/91:0.0280077747,(((Nbon000247:0.0138004817,Nplu000247:0.0118358813)92.6/99:0.0141036447,(…
CL14962	(Slyc000248:0.14599295915,(((((((Nafr000492:0.0100017889,((Nben000476:0.0024548895,Ndeb000425:0.0045240160)79.8/70:0.0041034526,Ncav000445:0.0085096167)87.9/93:0.0083216520)95.7/100:0.0142886794,(Nsyl000248:0.0000025715,Ntab000489:0.0000019359)98.9/100:0.0337142175)45.5/69:0.0109871412,(Nplu000248:0.0423096227,Nbon000248:0.0487243262)95.1/89:0.0262360884)74.8/26:0.0032318674,((Natt000248:0.015583…
CL14964	(Slyc000249:0.1405547807,((((Nafr000494:0.0000020729,((Nben000478:0.0000020729,Ndeb000426:0.0082340239)0/88:0.0000020089,Ncav000447:0.0498506458)91.7/89:0.0165301038)91.5/88:0.0165204342,(Natt000249:0.0000020729,((Nnoc000249:0.0086829707,((Nafr000495:0.0164634829,Nben000479:0.0167037457)78.5/61:0.0082904900,(((Npau000249:0.0323757713,Nbon000249:0.0325121203)0/68:0.0000020729,Nplu000249:0.08470197…
CL14975	(Slyc000250:0.0996468065,(((((((Nafr000496:0.0157150743,(Nben000480:0.0134546329,Ndeb000427:0.0022296968):0.0111993744):0.0270958656,(Nsyl000250:0.0022296968,Ntab000493:0.0111993744):0.0225277352):0.0111993744,(Natt000250:0.0134546329,Npau000250:0.0111993744):0.0270958656):0.0157150743,(Nafr000497:0.0225277352,(Nben000481:0.0179807225,Ncav000449:0.0316853105):0.0089492750):0.0270958656):0.0111993…
CL14976	(Slyc000251:0.226267534,((Nafr000498:0.0179816154,((Ndeb000429:0.0046904068,Ncav000451:0.0383865243)0/5:0.0000020186,Nben000482:0.0142092413)91.8/92:0.0095236178)70.4/85:0.0052364242,(Ngla000258:0.0348727058,((((Npau000251:0.0047203700,Natt000251:0.0047328265)95.9/99:0.0099168042,Nnoc000251:0.0580740807)85.4/41:0.0000022806,(Nbon000251:0.0345206257,((Ncav000450:0.0093031024,Ndeb000430:0.009243660…
CL14990	(Slyc000252:0.10344976195,((((((Nafr000500:0.0126117874,(Nben000483:0.0024060187,Ncav000452:0.0092279774)0/72:0.0028544931)0/80:0.0000024309,Ndeb000431:0.0000026043)96.9/99:0.0263124641,(Nplu000252:0.0292152656,(((Npau000252:0.0101067246,(Natt000252:0.0085371339,Ngla000259:0.0187337086)74.5/80:0.0044454864)71.2/21:0.0045080282,Nnoc000252:0.0657341008)93.3/49:0.0124989810,(Nafr000501:0.0139109166,…
CL14992	(Slyc000253:0.1733915484,((((((((Nafr000502:0.0234024165,(Nben000485:0.0435311185,Ncav000453:0.0512526804)70/74:0.0052138571)97.1/98:0.0233415684,(((Nund000253:0.0353315109,(Nkni000253:0.0000024747,Npan000253:0.0000022102)98/100:0.0328126784)75.2/89:0.0053131336,((Ntom000253:0.0000022467,Ntab000500:0.0000022467)87.7/92:0.0098432769,Noto000253:0.0049283897)77.1/70:0.0049427123)0/40:0.0000026041,No…
CL14994	(Slyc000254:0.1509330704,((((((((Nafr000504:0.0113131152,(Nben000487:0.0043285551,Ncav000456:0.0116044809)44.5/91:0.0016361381)66.8/76:0.0051736483,(((Ndeb000434:0.0119346089,Ncav000455:0.0174573826)0/10:0.0000027814,Nben000488:0.0093810648)93.3/70:0.0096698675,Nafr000505:0.0083044515)99/100:0.0188805199)89.6/77:0.0061091926,(Nnoc000254:0.0205875776,Ngla000261:0.0132820853)30.8/76:0.0025744219)89…
CL14996	(Slyc000255:0.13771294525,((((((Nafr000506:0.0235478560,(Nben000489:0.0171711563,Ndeb000435:0.0262990163)81.2/48:0.0068001515)19.7/35:0.0039746780,Nbon000255:0.0178612520)51.4/41:0.0019191766,(Ngla000262:0.0153879292,Nnoc000255:0.0225720703)99.9/100:0.0194113662)88.2/50:0.0025930548,(((Nsyl000255:0.0024969644,Ntab000503:0.0012319680)100/100:0.0212792277,(Npau000255:0.0054422188,Natt000255:0.00798…
CL14997	(Slyc000256:0.15730397685,(((((Nafr000508:0.0556718316,(Ncav000458:0.0273215593,Nben000491:0.0140842762)82.5/96:0.0050032874)98.7/100:0.0153444447,((Nplu000256:0.0011864095,Ndeb000437:0.0999694882)98.9/98:0.0269847305,Nbon000256:0.0104750329)0/80:0.0000020534)99.1/99:0.0125582240,(((Natt000256:0.0046608472,Npau000256:0.0108572681)85.5/84:0.0031144828,(Nafr000509:0.0174425267,(Nben000492:0.0252541…
CL15003	(Slyc000257:0.097903655,(((Nafr000510:0.0117909900,Nben000493:0.0060118100)95.6/65:0.0062302900,(((((Nobt000257:0.0422624100,((Noto000257:0.0063717600,Ntab000507:0.0023175429)75.5/9:0.0003234600,Ntom000257:0.0000005000)87.7/94:0.0205860000)91.5/28:0.0025893100,((Npan000257:0.0000004900,Nkni000257:0.0000005100)84.9/100:0.0129200700,Nund000257:0.0115118300)98.5/99:0.0355329500)95.8/24:0.0073005500,…
CL15004	(Slyc000258:0.402436105,(((Nafr000512:0.0103336300,Nben000496:0.0350401700)95.4/100:0.0544032100,(Ndeb000440:0.0015995400,Nplu000258:0.0160673600)97/99:0.0502260300)0/75:0.0180804100,(((((Nafr000513:0.0214145400,(Ncav000462:0.0074376700,(Ndeb000439:0.0248226800,Nben000495:0.0154336200)0/16:0.0024231900)85.6/90:0.0096736900)90.3/96:0.0130836600,Natt000258:0.0086131500)61/67:0.0034679800,(Npau00025…
CL15006	(Slyc000259:0.22651660265,((((((Nafr000514:0.0082306307,(Ncav000464:0.0000020599,Nben000497:0.0093843719)84/97:0.0096775300)82.7/91:0.0144681752,(Nbon000259:0.0116242676,((Nsyl000259:0.0039663383,Ntab000512:0.0806026715)96.3/98:0.0208905026,Nplu000259:0.0241285176)75.1/76:0.0029255133)86.7/91:0.0081913928)34/42:0.0039314646,(Natt000259:0.0033779830,Npau000259:0.0000020599)88.4/94:0.0081275524)82/…
CL15014	(Slyc000260:0.1075885748,((((((((Nafr000516:0.0064477030,(Nben000499:0.0064477030,Nben000500:0.0803843196)95.1/52:0.0665111524)95.8/81:0.0803843196,(Ncav000465:0.0194743922,(Nafr000517:0.0064477030,Ndeb000442:0.0194743922)97.3/64:0.0064477030)97.1/90:0.0260545759)92.8/64:0.0734226954,(Nsyl000260:0.0064477030,Ntab000513:0.0064477030)90.8/91:0.0129389696)92.1/14:0.0064477030,((Natt000260:0.00644770…
CL15017	(Slyc000261:0.15311825995,((((((((Nafr000518:0.0301419167,(Nben000502:0.0077579044,Ncav000468:0.0233207995)96.2/98:0.0211039399)0/57:0.0000021105,Nnoc000261:0.0083661852)82.9/17:0.0000021105,Ngla000268:0.0038130484)77/80:0.0103706401,Nbon000261:0.0114015420)89.6/93:0.0098590534,(Npau000261:0.0000021105,Natt000261:0.0112573743)89.1/88:0.0076808073)77.4/64:0.0039390436,((Ntab000515:0.0068419228,Nsy…
CL15019	(Slyc000262:0.1803191028,((((((((((Nafr000520:0.0227664948,Ncav000470:0.0136808167)0/14:0.0000029876,Nben000503:0.0157339452)65.3/84:0.0174286870,((Nben000504:0.0196072886,Ncav000469:0.0264514262)71.4/87:0.0051779666,Nafr000521:0.0247517173)99.2/100:0.0877950187)74.6/34:0.0198215218,(((Nsyl000262:0.0000022615,Ntab000517:0.0000022615)85.3/99:0.0066850322,Natt000262:0.1412748149)61.9/22:0.000002791…
CL15031	(Slyc000263:0.20311966145,(((Nafr000522:0.1197493788,(Ndeb000446:0.0000022646,Nben000506:0.0206145219)92.2/90:0.0138492347)96.2/99:0.0401273131,(Nnoc000263:0.0270618693,Ngla000270:0.0053443847)95.7/97:0.0201225647)87.1/54:0.0099015062,((((((((((Ncav000471:0.0262318069,Nben000505:0.0000022646)97.6/65:0.0050889926,Nafr000523:0.0049780169)80.8/84:0.0096440426,(Ndeb000445:0.0096080681,Nplu000263:0.01…
CL15034	(Slyc000264:0.14457169,(((((Nafr000524:0.0292659100,(((Ntab000521:0.0040927700,Nsyl000264:0.0259036300)98.5/100:0.0248560000,(Nben000507:0.0422492700,(Ncav000472:0.0179149800,Ndeb000448:0.0072288200)96.7/89:0.0027843200)92.3/89:0.0088223700)94.7/4:0.0010006900,Nbon000264:0.0258349700)97.3/47:0.0002743100)93.6/95:0.0154200600,((Ngla000271:0.0376101100,Nnoc000264:0.0231613900)98.6/71:0.0082050000,(…
CL15036	(Slyc000265:0.14291344475,(((((((Nafr000526:0.0357093809,Nben000509:0.0100817567):0.0151584523,Nbon000265:0.0050290141):0.0050290142,Nplu000265:0.0202593294):0.0050290142,(Nsyl000265:0.0050290141,Ntab000522:0.0050290141):0.0409093322):0.0461346563,((((Npan000265:0.0100817567,Nkni000265:0.0100817567):0.0305345572,Nund000265:0.0151584523):0.0151584523,Noto000265:0.0253846194):0.0100817566,(Ntab0005…
CL15039	(Slyc000266:0.1122092696,((((((((Nafr000528:0.0165864331,Ncav000475:0.0716245754):0.0066010479,Nben000512:0.0266742285):0.0099182591,Natt000266:0.0165864331):0.0032949865,((Nplu000266:0.0066010479,Ndeb000452:0.0575736368):0.0437205940,Nbon000266:0.0066010479):0.0402876052):0.0032949865,((Ngla000273:0.0132466954,Npau000266:0.0165864331):0.0032949865,Nnoc000266:0.0066010479):0.0032949865):0.0032949…
CL15042	(Slyc000267:0.2264231752,((((((Nafr000530:0.0196849603,((Ncav000476:0.0064474322,Nben000513:0.0132816037)77.7/68:0.0064519320,Ndeb000453:0.0000025305)78.2/74:0.0062915920)92.7/99:0.0583827530,((Npau000267:0.0193876307,(Nafr000531:0.0181574858,(Nben000514:0.0000025305,Ncav000477:0.0000025305)0/47:0.0000025355)95.5/98:0.0272048165)0/13:0.0000021300,(Natt000267:0.0127982438,(Nnoc000267:0.0371621760,…
CL15046	(Slyc000268:0.12388507715,((((((Nafr000532:0.0165970819,Nben000516:0.0081503297)88.1/82:0.0165851028,(Nsyl000268:0.0000010000,Ntab000528:0.0000010000)84.5/99:0.0081856872)0/32:0.0000029983,((((Nafr000533:0.0081809855,Ncav000478:0.0081729207)0/34:0.0000020014,Nben000515:0.0000029147)0/46:0.0000022423,Ndeb000455:0.0083804940)77.5/72:0.0082037083,Ngla000275:0.0415877640)76.8/62:0.0082266294)0/37:0.0…
CL15058	(Slyc000269:0.287629785,((((((((Nafr000534:0.0197873400,(Nben000517:0.0076104500,Ncav000479:0.0110813500)99.3/99:0.0142952900)98.8/86:0.0035657500,Ndeb000456:0.0490123300)98.5/87:0.0081115100,(Nplu000269:0.0155819500,Nbon000269:0.0069145500)99.9/99:0.0221444900)98.4/98:0.0157013500,(Nsyl000269:0.0000005000,Ntab000530:0.0000005000)98.5/100:0.0216300300)99/7:0.0017538600,((Ngla000276:0.0118344700,N…
CL15083	(Slyc000270:0.140744595,(((((Nafr000535:0.0253002000,((Nben000519:0.0401359500,(Ndeb000458:0.0152986256,Nbon000270:0.1903522900)98.7/45:0.1771300400)100/26:0.0260026800,Ncav000481:0.0001724800)99.5/38:0.0137941300)97.2/46:0.0120674800,(Nplu000270:0.0197621200,(Nsyl000270:0.0000005000,Ntab000533:0.0000005000)94.9/100:0.0123441800)97.7/1:0.0024019700)96.1/99:0.0135153000,(((Npau000270:0.0062019400,…
CL15087	(Slyc000271:0.07625476835,((((((Nund000271:0.0083455539,(Nkni000271:0.0027739911,Npan000271:0.0055558275)98.5/96:0.0111432151)98.7/39:0.0027739911,Nobt000271:0.0083455539)99.2/17:0.0027739911,Ntab000535:0.0224141189)99.6/53:0.0195842620,((Ntab000534:0.0027739911,Nsyl000271:0.0083455539)98.5/92:0.0083455539,(((Natt000271:0.0027739911,(Npau000271:0.0027739911,(Ngla000278:0.0083455539,Nnoc000271:0.0…
CL15094	(Slyc000272:0.10788309285,(((((((((Nafr000539:0.0000024463,Nben000524:0.0018003469)93.8/99:0.0212530905,(Nsyl000272:0.0000024463,Ntab000536:0.0000024463)97.5/100:0.0265956846)81.1/83:0.0102635281,Nnoc000272:0.0288367883)85.9/30:0.0102651671,Ncav000485:0.0000024463)0/14:0.0000024463,(((Noto000272:0.0252787631,(Ntom000272:0.0000024463,Ntab000537:0.0000024463)86.9/88:0.0082771115)88.2/70:0.008354926…
CL15099	(Slyc000273:0.2259748656,(((((((((Nafr000541:0.0138586425,Nben000525:0.0185219240)94.9/3:0.0138586425,Ncav000486:0.0045978857)93.1/96:0.0232074196,((Nsyl000273:0.0045978857,Ntab000538:0.0045978857)96/100:0.0421758412,(Ndeb000462:0.0517990133,Nbon000273:0.0812466568)97.4/27:0.0373993321)99/19:0.0326459064)97.3/43:0.0469756587,(Npau000273:0.0045978857,Natt000273:0.0045978857)90.9/49:0.0092173652)95…
CL15104	(Slyc000274:0.123040748,((((((Nafr000543:0.0209652779,(Nben000527:0.0129054475,Ncav000488:0.2030857333)83.6/94:0.0132505152)78.4/60:0.0028416033,(Nsyl000274:0.0050572294,Ntab000541:0.0000020053)86.8/74:0.0049692168)0/14:0.0000021888,Nbon000274:0.0154595091)94.7/97:0.0166460307,Nplu000274:0.0325163829)36.8/38:0.0046328588,(Nobt000274:0.0240175020,(((Natt000274:0.0000020053,(Npau000274:0.0073485590…
CL15105	(Slyc000275:0.0650296476,((((((Nafr000545:0.0050892857,(Nben000529:0.0050892857,Ncav000489:0.0050892857)74.8/69:0.0050892857)94.3/100:0.0309383587,Nnoc000275:0.0257139135)92.1/78:0.0153475425,((Nbon000275:0.0153475425,(((Ncav000490:0.0069258393,(Ndeb000465:0.0102050409,Nben000530:0.0683077389)99/23:0.0000109381)0/1:0.0000109381,Nafr000546:0.0000109381)97.3/99:0.0254500238,Nplu000275:0.0050892857)…
CL15107	(Slyc000276:0.1361677507,((((((((Nafr000547:0.0276579642,(Nben000531:0.0276579642,Ncav000491:0.0593296542)100/100:0.0214441904)100/99:0.0183519622,Nnoc000276:0.0152694249)98.4/97:0.0183519622,Ngla000283:0.0307796338)96.2/85:0.0091331808,((Nsyl000276:0.0030349805,Ntab000544:0.0030349805)99.3/100:0.0433663380,(Nafr000548:0.0152694249,((Nben000532:0.0152694249,Ncav000492:0.0183519622)99.6/88:0.00913…
CL15111	(Slyc000277:0.157773105,(((((((Nafr000549:0.0141537100,(Ndeb000467:0.0178604800,(Nben000534:0.0062362100,Ncav000494:0.0107578900):0.0097385600):0.0086349500):0.0136149000,((Ngla000284:0.0133951900,Nnoc000277:0.0294465100):0.0072919600,(Natt000277:0.0085975500,Npau000277:0.0135764500):0.0112254400):0.0000992300):0.0015495900,(((Nund000277:0.0242631500,(Npan000277:0.0013614861,Nkni000277:0.00349282…
CL15114	(Slyc000278:0.1462619488,((((Nafr000551:0.0162598592,Nben000535:0.0166592030)0/14:0.0000028159,Ncav000495:0.0072535504)0/28:0.0000028159,Ndeb000468:0.0132807937)96.4/98:0.0261376979,((Natt000278:0.0027380494,Npau000278:0.0026421409)97.3/100:0.0196476219,((Nund000278:0.0121721813,(Nkni000278:0.0000028159,Npan000278:0.0024049680)99.3/100:0.0307046037)96.4/100:0.0121243956,(((((Ntom000278:0.00335760…
CL15119	(Slyc000279:0.1473030164,((((Ndeb000469:0.0401837044,(Nben000538:0.0084160256,Ncav000497:0.0302523237)97.6/100:0.0346715831)87.8/72:0.0118129556,((((Ntab000550:0.0025426016,Nsyl000279:0.0098382978)98.9/100:0.0459094477,Npau000279:0.0112407682)72.3/62:0.0033735264,Natt000279:0.0000023365)95.3/92:0.0142742072,(((((Nkni000279:0.0000026031,Npan000279:0.0079629933)99.1/100:0.0263610268,Nund000279:0.02…
CL15131	(Slyc000281:0.2718065998,(((((Nafr000557:0.0088095668,Ncav000501:0.0243202053)99.1/100:0.0692176003,((((((((Ndeb000471:0.0000026495,Nplu000281:0.0000026464)86.1/90:0.0263295735,Nbon000281:0.0213159444)84.9/66:0.0267334640,(Ntab000555:0.0086603430,Nsyl000281:0.0000026464)78.9/97:0.0207883195)13.6/20:0.0162846127,(Npau000281:0.0138447562,Natt000281:0.0445248539)0/81:0.0006891887)82.2/38:0.020477370…
CL15132	(Slyc000282:0.19178701265,((((((((Nafr000559:0.0439959444,(Nben000542:0.0298274641,((Ncav000503:0.0000023544,Ncav000504:0.0897281881)98.3/87:0.0123282026,Ndeb000473:0.0031876939)68.4/9:0.0000019527)57/62:0.0103085419)96.7/93:0.0159909743,((Ntab000557:0.0000021799,Nsyl000282:0.0143228119)89.7/94:0.0074942534,(Nben000543:0.0219878000,Nafr000560:0.0289746414)96.3/100:0.0164748186)96.3/99:0.021472680…
CL15133	(Slyc000283:0.07050426,(((((((Nafr000561:0.0162187754,(Nben000544:0.0080759590,Ncav000506:0.0134970063)96.6/94:0.0134970063)100/41:0.0053765984,Ndeb000474:0.0299417526)99.9/73:0.0080759590,(Nnoc000283:0.0134970063,Ngla000290:0.0134970063)95.7/74:0.0053765984)93.6/56:0.0053765984,((Ncav000505:0.0189480968,Nben000545:0.0244295654)99.9/94:0.0189480968,Nafr000562:0.0189480968)99.6/63:0.0162187754)96.…
CL15134	(Slyc000284:0.13110513225,((((Nafr000563:0.0216702073,Ndeb000475:0.0101615137)94/98:0.0290702740,((((Nkni000284:0.0000020001,Npan000284:0.0062674147)86.7/93:0.0126317965,(Nund000284:0.0230575658,Nobt000284:0.0500313696)77.1/91:0.0095187038)89.2/74:0.0125937923,((((Npau000284:0.0062550025,(((Noto000284:0.0062789176,(Ntab000561:0.0000022124,Ntom000284:0.0000022529)94.7/99:0.0188160001)0/95:0.000002…
CL15141	(Slyc000285:0.3080469177,((((((Nafr000565:0.0756828550,(Nben000547:0.0152335461,Ncav000510:0.0232126168)75.4/89:0.0064280414)93.3/99:0.0156333642,(((Natt000285:0.0078208337,Npau000285:0.0122644507)97.6/100:0.0169551647,(((((Ntom000285:0.0000028556,Ntab000563:0.0119001603)79.8/83:0.0052887991,Noto000285:0.0226839874)96.1/99:0.0141332886,(Nund000285:0.0385258477,(Nkni000285:0.0000028861,Npan000285:…
CL15157	(Slyc000287:0.13413477375,((((Nafr000569:0.0095996525,(Nben000550:0.0034990626,Ncav000513:0.0128190372)77.4/84:0.0058800912)94.4/88:0.0184477271,Ndeb000480:0.0053817184)74.1/60:0.0053349999,(((((Natt000287:0.0029275761,Npau000287:0.0029698905)98.9/100:0.0153821755,((Nsyl000287:0.0000023027,Ntab000566:0.0000022109)95.8/100:0.0169814784,(Nafr000570:0.0163244868,Nben000551:0.0176993804)83.8/84:0.008…
CL15159	(Slyc000288:0.2923646279,(((((((((((((Nafr000571:0.0492541978,(Nben000552:0.0055323070,Ncav000514:0.0400545625)74.2/66:0.0049853354)99.5/100:0.1112242094,(Nnoc000288:0.0480486389,((Ncav000515:0.0270333996,Ndeb000483:0.0114074872)86.2/46:0.0086268720,Nben000553:0.0162657497)75.8/93:0.0694333493)80.7/83:0.0279269547)87.4/61:0.0124630564,Ngla000295:0.0414703122)79.5/45:0.0216619014,(Nsyl000288:0.000…
CL15176	(Slyc000289:0.4384757119,(((((((Nafr000572:0.0138149494,(Ncav000516:0.0244882371,Nben000554:0.0173065935)86.4/53:0.0078932040)0/2:0.0000029434,Ndeb000484:0.0203823756)100/100:0.0785901100,(Nnoc000289:0.0183886234,Ngla000296:0.0205115119)93.5/98:0.0235544653)85.3/48:0.0226905152,Npau000289:0.0314874957)46.1/38:0.0175290918,Natt000289:0.0411492942)99/95:0.0433091753,((Nafr000573:0.0229265361,Ncav00…
CL15220	(Slyc000290:0.16389058865,((((Nnoc000290:0.0085107067,Ngla000297:0.0103551076)98.3/97:0.0609155110,(Natt000290:0.0252535772,Npau000290:0.0166735945)0/67:0.0000021668)94.6/93:0.0745891870,(Nafr000575:0.0144519427,(Nben000556:0.0000023731,Ndeb000485:0.0223150167)0/91:0.0000023559)96.2/99:0.0667020994)8.4/34:0.0150012067,((((Nafr000574:0.0000020321,(Ncav000518:0.0138763040,Nben000555:0.0264422621)82…
CL15226	(Slyc000291:0.211155295,((((((Nafr000576:0.0278469200,Nben000557:0.0152132800)97.5/34:0.0032952200,Ndeb000486:0.0078826000)97.6/47:0.0044120400,(((Nbon000291:0.0256704600,Nnoc000291:0.0351855400)92.8/51:0.0017503100,(((Npau000291:0.0053230700,Natt000291:0.0053143300)96.4/95:0.0188302300,(Nobt000291:0.0279786500,(Noto000291:0.0029455826,(Ntab000575:0.0006780100,Ntom000291:0.0029455826)87.3/69:0.00…
CL15248	(Slyc000293:0.12685912655,(((((Nafr000580:0.0217821763,Nben000560:0.1137697859)93.2/79:0.0153032960,((((Nkni000293:0.0071593944,Npan000293:0.0000021524)88.2/91:0.0067346998,((Noto000293:0.0079436389,(Ntom000293:0.0011456639,Ntab000579:0.0124853352)93.8/94:0.0119502507)75.3/71:0.0029981327,Nund000293:0.0336908326)42.4/51:0.0049026515)87.5/57:0.0030558236,Nobt000293:0.0304339235)93.6/99:0.014522314…
CL15250	(Slyc000294:0.2546130872,(((((((Nafr000582:0.1042214993,Nben000561:0.0321669983)68.7/44:0.0000020390,Ndeb000489:0.0121738355)91.2/92:0.0190796260,(Nund000294:0.0547977995,(Npan000294:0.0063649564,Nkni000294:0.0062229646)93/99:0.0272353559)39.6/49:0.0064573016)84.7/56:0.0063945668,((Noto000294:0.0071468277,Ntab000581:0.0000020321)86.2/0:0.0000020321,Ntom000294:0.0000020321)96.2/98:0.0324227149)92/…
CL15253	(Slyc000295:0.1165558669,((((Noto000295:0.0126597380,(Ntom000295:0.0063095016,Ntab000583:0.0649938596):0.0126597380):0.0450408393,(Nplu000295:0.0190512385,Nbon000295:0.0158502968):0.0158502968):0.0222626311,(((((Nnoc000295:0.0158502968,Ngla000303:0.0126597380):0.0063095016,(Nben000563:0.0384787763,Ncav000524:0.0190512385):0.0158502968):0.0031496917,((Natt000295:0.0063095016,(Nsyl000295:0.00314969…
CL15271	(Slyc000296:0.55129111,((((((Ngla000304:0.0356867700,Nnoc000296:0.0439710300)97/90:0.0257004300,(Natt000296:0.0086888500,Npau000296:0.0334168500)96.9/80:0.0144037100)96.9/84:0.0131251300,((((Nafr000586:0.0359347500,Ndeb000491:0.0140810500)87.3/70:0.0047265000,(Nben000565:0.0098225900,Ncav000525:0.0141854100)96.5/67:0.0087693700)99.4/99:0.0652300900,(Nben000566:0.0462778200,Nafr000587:0.0137862800…
CL15308	(Slyc000297:0.1644932282,((((((((Nafr000588:0.0294451235,Nben000567:0.0162646775):0.0799941594,Nnoc000297:0.0243202491):0.0042714935,Ngla000305:0.0259808564):0.0051796256,(Npau000297:0.0073156582,(Nafr000589:0.0306393819,(Nben000568:0.0144895321,Ncav000526:0.1467928746):0.0270617501):0.0000059130):0.0203789882):0.0285997044,Natt000297:0.0238546440):0.0100511310,((Nplu000297:0.0000029257,Ndeb00049…
CL15315	(Slyc000298:0.1141139366,((((((Nafr000590:0.0333212239,Nben000569:0.0198759945):0.0198759945,Ndeb000493:0.0032887666):0.0265788481,(Nsyl000298:0.0032887666,Ntab000588:0.0032887666):0.0265788481):0.0065870192,(Nnoc000298:0.0132122024,Ngla000306:0.0367073788):0.0132122024):0.0032887666,(((Nbon000298:0.0132122024,(Nafr000591:0.0165392443,(Ncav000527:0.0165392443,Nben000570:0.0165392443):0.0098948127…
CL15321	(Slyc000299:0.16532557395,((((((((Nafr000592:0.0161772807,Nben000572:0.0293880026)88.2/100:0.0116752343,Ngla000307:0.0130440357)94/96:0.0089158889,Nafr000593:0.0237934636)87.5/16:0.0020311354,((((Ncav000528:0.0287875828,Nben000571:0.0178107878)94.8/88:0.0079289001,Ndeb000494:0.0491177110)96.7/77:0.0034196724,Nbon000299:0.0032598016)95/55:0.0034199860,Nnoc000299:0.0320256208)85.6/45:0.0033864836)8…
CL15323	(Slyc000300:0.1265775534,((((Nafr000594:0.0051687634,(Nben000573:0.0088831985,Ncav000529:0.0282245675)89/97:0.0067107445)94.7/97:0.0093196730,(((Natt000300:0.0051475739,Npau000300:0.0124148761)97.9/99:0.0078910966,(Ngla000308:0.0324560885,(Nafr000595:0.0103362588,Nben000574:0.0527349091)98.9/100:0.0238963833)88.2/95:0.0061508954)87.8/93:0.0035501662,Nnoc000300:0.0429838979)11.5/38:0.0017813544)66…
CL15334	(Slyc000301:0.08213044535,((((Nafr000596:0.0231190203,Nben000575:0.0000026550)79.4/93:0.0112069703,(Nsyl000301:0.0000026519,Ntab000594:0.0000026519)91.4/100:0.0112251302)91.6/88:0.0040934441,((((Npau000301:0.0074879384,Natt000301:0.0202985812)74.9/80:0.0036785531,(Nplu000301:0.0185266211,Nbon000301:0.0144950451)86/88:0.0071184687)79/65:0.0074943006,(((Nkni000301:0.0113383392,Npan000301:0.03703413…
CL15350	(Slyc000302:0.0851615837,((((((((Nafr000598:0.0148168006,((Nben000577:0.0049086154,Ndeb000497:0.3800812420)0/54:0.0000012952,Ncav000531:0.0000022928)75.7/61:0.0049174967)91.9/92:0.0146991265,Nafr000599:0.0218920239)70.3/66:0.0054405057,Nben000578:0.0159874978)0/89:0.0383473105,Ntab000596:0.0000029107)0/44:0.0000021687,Nsyl000302:0.0000029107)0/90:0.0000029107,(Ngla000310:0.0000029107,(Natt000302:…
CL15358	(Slyc000303:0.14560872875,((((Nafr000600:0.0201045699,Nben000580:0.0150397716)99.4/95:0.0406286598,(((Nplu000303:0.0100009196,Nafr000601:0.0201045699)93.8/16:0.0150397717,(Nbon000303:0.0150397716,((Nben000579:0.0201045699,Ndeb000498:0.0049877492)92.4/69:0.0049877492,Ncav000532:0.0669010742)98.5/82:0.0201045699)94.7/34:0.0150397717)97.4/35:0.0201045699,(Nsyl000303:0.0049877492,Ntab000598:0.0049877…
CL15359	(Slyc000304:0.17465203715,((((Nafr000602:0.0182907099,(Nben000581:0.0157333570,Ndeb000499:0.0226143652)76.8/83:0.0152614187)98.7/100:0.0397335754,(((Natt000304:0.0035214616,Npau000304:0.0041046451)96/94:0.0164530465,((Noto000304:0.0000026396,(Ntab000600:0.0000023465,Ntom000304:0.0000023465)96/100:0.0139994390)96.9/97:0.0217756759,Nobt000304:0.0194051456)94.3/95:0.0140100121)77.3/53:0.0036512354,(…
CL15370	(Slyc000305:0.1453102259,((((((((Nafr000604:0.0000020385,Ndeb000500:0.0260563285)81.3/75:0.0085358926,(Nsyl000305:0.0000020436,Ntab000603:0.0000020729)77.9/62:0.0085780718)80/57:0.0086729573,((((Nben000583:0.0000021936,Nplu000305:0.0422729257)0/53:0.0000021936,(Ndeb000501:0.0000021936,Ncav000534:0.0155026633)82.3/66:0.0077301290)89.5/75:0.0192372958,Nafr000605:0.0076423447)77.7/50:0.0110678597,No…
CL15373	(Slyc000306:0.12597224505,(((((Nafr000606:0.0187692876,(Ndeb000502:0.0107713736,Ncav000535:0.0418637626)97.7/99:0.0266829338)0/44:0.0014396811,Nben000584:0.0200475850)90/92:0.0062352365,Nbon000306:0.0192757819)82.9/91:0.0029097661,(((((Nsyl000306:0.0022881003,Ntab000604:0.0011477023)97.3/100:0.0086450508,Nplu000306:0.0235704125)92.7/85:0.0066179754,((Natt000306:0.0060036663,Npau000306:0.001299387…
CL15387	(Slyc000307:0.1164340593,((((((Noto000307:0.0044347612,Nobt000307:0.1025055819)99/46:0.0878824603,Ntom000307:0.0044347612)100/92:0.0878824603,Ntab000607:0.0592726875)99.9/89:0.0314716091,(Nkni000307:0.0044347612,Npan000307:0.0088896079)96.2/87:0.0133647228)89/5:0.0000020825,(Ntab000606:0.0044347612,Nund000307:0.0452739289)84.1/0:0.0000020825)0/3:0.0000029208,((((Npau000307:0.0088896079,Natt000307…
CL15414	(Slyc000308:0.08952634415,(((((Nafr000610:0.0107345193,Ndeb000505:0.0071433137)98.5/88:0.0179565065,(((Nben000588:0.0179565065,Ncav000537:0.0035651722)83.7/90:0.0215874828,Ndeb000504:0.0107345193)85.5/38:0.0071433137,Nafr000611:0.0215874828)94.7/98:0.0215874828)88.6/62:0.0107345193,((Nplu000308:0.0107345193,Nbon000308:0.0107345193)94.4/67:0.0035651722,((Npau000308:0.0035651722,(Nsyl000308:0.00356…
CL15415	(Slyc000309:0.20239013205,(((((((Nafr000612:0.0110508576,Ncav000538:0.0110508576)99.2/52:0.0036698413,(Ndeb000506:0.0036698413,Nben000589:0.0222272840)90.1/6:0.0036698413)98.4/100:0.0297494169,(Natt000309:0.0411415888,Nafr000613:0.0721819919)94.7/44:0.0110508576)95.5/58:0.0147622404,Ngla000317:0.0526672529)97.3/21:0.0110508576,((Ndeb000507:0.0335321659,Nplu000309:0.0036698413)99.4/100:0.072181991…
CL15424	(Slyc000310:0.14741376,(((((Nafr000614:0.0136237700,(Nben000591:0.0066423600,Ndeb000508:0.0006124400)94.9/91:0.0079579700)96.7/94:0.0301086000,(((((Noto000310:0.0062966800,Ntom000310:0.0009684200)91.8/98:0.0306560800,(Nkni000310:0.0000005000,Npan000310:0.0000005000)95.3/100:0.0353199000)92.6/54:0.0074848200,Nobt000310:0.0704257500)89.1/11:0.0046803600,((Npau000310:0.0071106300,Natt000310:0.007372…
CL15427	(Slyc000311:0.1079685838,((((((((((Nafr000616:0.0102573799,(Nben000592:0.0102573799,Ncav000541:0.0232313825)99.5/75:0.0102573799)87/94:0.0128385261,(Nbon000311:0.0051153191,(Nplu000311:0.0128385261,Ndeb000509:0.0025543342)97.5/77:0.0128385261)94/31:0.0051153191)99.1/67:0.0051153191,(Nsyl000311:0.0051153191,Ntab000613:0.0076829893)99.8/99:0.0180212279)99.2/62:0.0076829893,(Nnoc000311:0.0180212279,…
CL15432	(Slyc000312:0.12295097,((((((((Nafr000618:0.0252323600,Ncav000542:0.0326526400)99.4/71:0.0022109000,((Nben000594:0.0135106900,(Nafr000619:0.0053857500,Ncav000543:0.0112328500)99.9/81:0.0053723000)99/100:0.0214194700,Ndeb000511:0.0043868200)99.5/86:0.0080705600)98.6/69:0.0070042200,((Nsyl000312:0.0000005000,Ntab000614:0.0000005000)94/100:0.0241987000,Nnoc000312:0.0102150000)96.5/16:0.0027232000)98…
CL15440	(Slyc000313:0.1662917569,((((((((Nafr000620:0.0137949152,((Ndeb000512:0.0054947714,Nben000595:0.0054947714)96.4/64:0.0027435487,Ncav000544:0.0165772676)97.1/89:0.0193675129)99.1/100:0.0362772765,Nbon000313:0.0221656960)99.1/80:0.0277860570,Nsyl000313:0.0798690005)98.9/67:0.0137949152,((((Ntab000616:0.0054947714,Ntom000313:0.0027435487)98.9/32:0.0027435487,Noto000313:0.0082537110)97.3/95:0.0193675…
CL15460	(Slyc000314:0.10244421495,(((((((Nafr000622:0.0377556898,Nobt000314:0.0186025545)90.8/15:0.0000021248,(Nbon000314:0.0158594602,Nplu000314:0.0421378015)85.8/64:0.0066154746)76.3/12:0.0000021248,(((Ntab000618:0.0048102424,(Nben000597:0.0176836021,Ncav000545:0.0507744883)96.2/93:0.0106281521)87.8/26:0.0000021248,Nsyl000314:0.0000028930)83/63:0.0047477461,(Nben000598:0.0253102883,Nafr000623:0.0099562…
CL15468	(Slyc000315:0.4063799815,(((((((Nafr000624:0.0116623819,Nben000599:0.0176060146)0/43:0.0000023449,Ncav000547:0.0118128890)90.3/98:0.0241001906,((Natt000315:0.0101422944,(Npau000315:0.0138188504,(Nnoc000315:0.0211248501,Ngla000323:0.0767590159)75.2/43:0.0080843859)79.3/46:0.0132057696)77.1/43:0.0107012284,(Nsyl000315:0.0000023449,Ntab000619:0.0000023449)97.2/100:0.0388714881)91.4/46:0.0192128945)8…
CL15479	(Slyc000316:0.176877395,(((((((Nafr000626:0.1019230500,(Ncav000548:0.0013455600,Nben000600:0.0253115400)99.6/99:0.0208227600)100/100:0.0609843500,(Nplu000316:0.0219163700,Nbon000316:0.0356545400)96.7/79:0.0182511600)99.3/80:0.0295529100,(((Npau000316:0.0066449115,Natt000316:0.0192943900)93.8/97:0.0113040200,Nnoc000316:0.0350653700)98/69:0.0051138500,Ngla000324:0.0531308200)95.7/93:0.0061252900)97…
CL15483	(Slyc000317:0.312701105,((((((((Nafr000628:0.0173881100,Ndeb000517:0.0457900800)98.1/63:0.0209111100,Ncav000551:0.0958263700)98/99:0.0350373500,((Nben000602:0.0199004600,Ndeb000518:0.0048428202)95.5/72:0.0089039200,Ncav000550:0.0109846500)98.9/100:0.0528198800)97.5/59:0.0093946300,(Nnoc000317:0.0246817400,Ngla000325:0.0263239600)99.6/45:0.0119784600)98.8/28:0.0025838500,(Nsyl000317:0.0048428202,N…
CL15487	(Slyc000318:0.1739890617,((((Nafr000629:0.0441444893,(Ntom000318:0.0017005785,(Ntab000625:0.0000022313,Noto000318:0.0000022313)62.8/0:0.0000026974)96.4/97:0.0078512459)72.7/63:0.0030490102,Nobt000318:0.0270171813)79.9/58:0.0036346707,(((((Nafr000630:0.0159931713,(Nben000603:0.0331760049,Ncav000552:0.0296876741)73.8/73:0.0023359084)97.6/99:0.0098894849,(((Ndeb000519:0.0088959963,Nplu000318:0.02074…
CL15495	(Slyc000319:0.16086244305,((((Nobt000319:0.0286244076,(Noto000319:0.0121790635,(Ntab000627:0.0000023847,Ntom000319:0.0000023847)78.1/100:0.0040646507)91.2/98:0.0122065440)93.8/97:0.0164436299,((((Natt000319:0.0040601054,Npau000319:0.0040432242)91.8/97:0.0122734781,Nnoc000319:0.0081702656)94/97:0.0121599199,Ngla000327:0.0040397402)0/11:0.0000020214,((((Nbon000319:0.0040389848,Nafr000631:0.02446864…
CL15496	(Slyc000320:0.15471429935,((((((Nafr000633:0.0093873968,Ncav000554:0.0364597298)73/69:0.0068003407,(Nsyl000320:0.0000024087,Ntab000628:0.0000024087)100/100:0.0484358219)84.3/79:0.0085757789,(Natt000320:0.0118455853,Nnoc000320:0.0205550821)80.4/45:0.0028805611)28.7/50:0.0070318135,Npau000320:0.0063079412)97.3/99:0.0300008577,((((Npan000320:0.0000024087,Nkni000320:0.0036244951)95.5/99:0.0277985806,…
CL15503	(Slyc000321:0.126686005,(((((((Nafr000635:0.0175598700,Nben000608:0.0219529200)100/100:0.0176608900,(Ncav000556:0.0205925200,Ndeb000522:0.0329528800)100/88:0.0113158500)99.9/94:0.0065712800,(((Ngla000329:0.0181219400,Natt000321:0.0105365600)99.8/59:0.0002409700,Npau000321:0.0060478600)99.8/0:0.0024853100,Nnoc000321:0.0267050200)99.8/100:0.0111424800)100/95:0.0146809800,(((Nplu000321:0.0191381500,…
CL15513	(Slyc000323:0.30598014245,(((((((Nafr000639:0.0339938517,Nben000611:0.0221802536)92.7/99:0.0140507587,Nplu000323:0.0127705087)85.2/84:0.0047190455,Nbon000323:0.0392283079)95.2/97:0.0120322733,(Nsyl000323:0.0000020226,Ntab000634:0.0019731395)99.6/100:0.0184592056)96.1/98:0.0134337904,(((((Natt000323:0.0124827912,Npau000323:0.0127884864)84.3/83:0.0053308932,(Nafr000640:0.0109996724,(Ndeb000524:0.00…
CL15534	(Slyc000324:0.3794068137,(((((((Nafr000641:0.0553080830,(Nben000613:0.0060556366,Ncav000561:0.0121739059)0/87:0.0000023782)88.1/82:0.0191751013,(Nplu000324:0.0200703683,Nbon000324:0.0340659788)74.8/83:0.0178976003)81.6/36:0.0144700376,(Nafr000642:0.0256212760,(Ncav000560:0.0607749341,Ndeb000525:0.0189952215)0/83:0.0000025935)95.9/95:0.0288306779)87.2/41:0.0149971980,(Nnoc000324:0.0121263331,Ngla0…
CL15541	(Slyc000325:0.15173246,(((((Nafr000643:0.0197574600,Nben000614:0.0231880400)94.5/81:0.0070940100,((Nnoc000325:0.1731150200,Ndeb000526:0.0286621665)98.4/26:0.0439011200,Ncav000562:0.0765306800)95.5/46:0.0621895200)96.2/33:0.0091099800,((Npau000325:0.0151697600,Natt000325:0.0061831400)97.7/66:0.0112332700,Ngla000333:0.0252464900)97.2/36:0.0069968600)93.9/56:0.0197932700,(((((Nbon000325:0.0086028700…
CL15555	(Slyc000326:0.0520121251,((((((Nafr000645:0.0086213642,(Nben000616:0.0151373431,(Ndeb000527:0.0129605504,Ncav000563:0.0021482670)100/79:0.0107885645)99.8/97:0.0129605504)99.4/95:0.0064589284,Ngla000334:0.0107885645)98.2/97:0.0107885645,(((((Nkni000326:0.0021482670,Npan000326:0.0021482670)96/100:0.0086213642,((Ntab000640:0.0043012363,Ntom000326:0.0107885645)98.9/86:0.0043012363,Noto000326:0.004301…
CL15567	(Slyc000327:0.35542808435,(((((Ndeb000528:0.0103637686,(Nben000619:0.0181159112,Ncav000565:0.0040183493)92/98:0.0104983982)80/86:0.0067976825,Nafr000648:0.0109540099)100/99:0.0489970161,(Nsyl000327:0.0379390266,(Nafr000647:0.0205267588,(Nben000618:0.0160167832,Ncav000564:0.0351611492)0/66:0.0000024006)98.5/98:0.0289415561)71.9/36:0.0085431060)76.9/47:0.0041098473,(((Natt000327:0.0052391646,Npau00…
CL15569	(Slyc000328:0.11275776625,((Nafr000649:0.0337352243,Nben000620:0.0180212279)99.3/91:0.0232313825,(((((Nbon000328:0.0232313825,Nplu000328:0.0154264635)93.6/83:0.0128385261,(Nsyl000328:0.0025543342,Ntab000644:0.0051153191)99.8/100:0.0416873782)93.5/81:0.0154264635,((((((Noto000328:0.0000022467,(Ntab000643:0.0000022486,Ntom000328:0.0000022467)0/99:0.0000024179)92.6/100:0.0158758697,Nobt000328:0.0180…
CL15573	(Slyc000329:0.1168429176,((((((Nafr000651:0.0202061324,(Nben000622:0.0080327108,Ncav000567:0.1189060826)99.8/87:0.0080327108)98.6/100:0.0202061324,((((Nkni000329:0.0080327108,Npan000329:0.0040081555)97.1/77:0.0040081555,Nund000329:0.0161315620)95.8/91:0.0080327108,(Noto000329:0.0080327108,(Ntab000645:0.0040081555,Ntom000329:0.0040081555)92.2/97:0.0080327108)97.4/78:0.0040081555)98.9/70:0.00400815…
CL15582	(Slyc000330:0.1271958686,(((((Nafr000652:0.0181587771,Nben000625:0.0112245737)99.7/100:0.0303410120,Ngla000338:0.0385306921)91.7/45:0.0098880348,(((Ntab000647:0.0000024960,Nsyl000330:0.0069752705)99.6/100:0.0276892632,(((Nben000624:0.0089565942,Nafr000653:0.0000024960)0/44:0.0000024977,Ncav000569:0.0129469560)41.4/53:0.0055041316,Ndeb000531:0.0085318340)93.7/99:0.0323558837)88.8/82:0.0079446883,(…
CL15584	(Slyc000331:0.36994468645,(((((Nafr000654:0.0198326452,(Ncav000570:0.0382771380,Nben000626:0.0245204002)93.6/99:0.0210150942)87.6/92:0.0336481051,Nbon000331:0.0789233228)86.3/45:0.0261284702,Nnoc000331:0.0112436931)83.2/46:0.0223824907,(((((Npau000331:0.0033342641,Natt000331:0.0328582797)99.5/100:0.0833842677,Ngla000339:0.0251727834)86.5/72:0.0212591921,((((Ntab000649:0.0003847479,Ntom000331:0.00…
CL15591	(Slyc000332:0.193271935,(((((((Nafr000656:0.0204342400,(Ncav000571:0.0301010500,Nben000627:0.0221827500)99/100:0.0311190000)93.3/73:0.0062711000,(Nnoc000332:0.0342572300,(Nafr000657:0.0194167700,Ncav000572:0.0679120300)97.7/96:0.0233826000)94.7/51:0.0060271100)93.8/20:0.0009581500,((Ndeb000534:0.0000005000,Nplu000332:0.0000005000)93.6/99:0.0204066800,Ngla000340:0.0463355200)83.3/50:0.0031119200)8…
CL15598	(Slyc000333:0.1763396851,(((((Nafr000658:0.0540234324,(Nben000628:0.0127842413,Ndeb000536:0.0099350728)83.4/91:0.0136177024)93.7/98:0.0231327163,(Ngla000341:0.0226893183,Nnoc000333:0.0485845074)95.5/99:0.0131199420)93.3/92:0.0152239874,((((Ndeb000535:0.0146408048,Ncav000573:0.0519226457)96.2/86:0.0173006433,Nafr000659:0.0252999562)85.4/78:0.0071679547,(Nsyl000333:0.0000023872,Ntab000653:0.0045507…
CL15600	(Slyc000334:0.13378626615,(((((((Nafr000660:0.0191261351,Ncav000574:0.0189131398)48.1/62:0.0061340415,(Ndeb000537:0.1037985457,Nben000629:0.2230294455)61.6/61:0.0020724088)78.1/71:0.0053990848,(Nafr000661:0.0217851032,Nben000630:0.0329894548)89.6/88:0.0122858311)0/18:0.0000026135,(Nbon000334:0.0063608990,Nplu000334:0.0194372537)78.4/78:0.0064132481)0/11:0.0000028318,(Nsyl000334:0.0000028318,Ntab0…
CL15611	(Slyc000335:0.5231526921,((((((Ntab000657:0.0000027136,Nsyl000335:0.0000021607)98.6/100:0.0459468430,(Nbon000335:0.0196550677,(Nafr000662:0.0263090426,Ncav000575:0.0225395957)95.7/100:0.0700470514)0/60:0.0000030945)92.2/91:0.0254738671,((((Ntab000658:0.0023781696,Ntom000335:0.0023781696)93.2/92:0.0183922015,Noto000335:0.0219597738)90.3/83:0.0141655644,Nund000335:0.0849919300)51.8/5:0.0000020919,(…
CL15618	(Slyc000336:0.08647337275,(((((Nafr000664:0.0110863347,Nben000632:0.0343679988)78.1/66:0.0113100290,Nund000336:0.0111097500)80.3/58:0.0111520894,(Nobt000336:0.0221134835,(Noto000336:0.0131153633,(Ntom000336:0.0000025555,Ntab000659:0.0219293373)90.9/93:0.0223582464)77.4/62:0.0110992438)0/14:0.0000020433)0/30:0.0000020412,(Nkni000336:0.0108545533,Npan000336:0.0000023970)95.5/96:0.0331763252)90.8/97…
CL15658	(Slyc000337:0.1744346751,(((((((((Nafr000666:0.0234102076,Nplu000337:0.0725000171)71.1/61:0.0097046697,Ncav000579:0.0429230037)89.1/66:0.0348199794,(Nben000634:0.0198484730,Ndeb000540:0.0000020626)82/68:0.0205207519)71.6/58:0.0080025282,(Natt000337:0.0123237211,Ngla000345:0.0176014379)75.8/74:0.0068837167)74.5/43:0.0068674294,(Nsyl000337:0.0000029975,Ntab000662:0.0000022486)97.3/99:0.0280621576)7…
CL15669	(Slyc000338:0.204083056,(((((Ntom000338:0.0176936845,Ntab000663:0.0000024113)68.9/56:0.0028217303,Noto000338:0.0102926403)84.1/83:0.0131656626,Nobt000338:0.0053367405)97.2/99:0.0239356933,((Nkni000338:0.0000024113,Npan000338:0.0044039328)98.8/100:0.0255529413,Nund000338:0.0229677317)96.8/86:0.0152479080)69.4/61:0.0063000768,((Ngla000346:0.0359685961,Nnoc000338:0.0081158887)99.3/97:0.0313067395,((…
CL15677	(Slyc000339:0.396439265,((((((Nafr000670:0.0066974277,(Ndeb000542:0.0000025559,Nben000638:0.0403574475)91.2/95:0.0197437585)95/99:0.0329921892,(Ntab000665:0.0000025559,Nsyl000339:0.0000025559)96.5/100:0.0408940301)88.9/73:0.0203886714,((Nund000339:0.0331714523,(((Noto000339:0.0121849341,(Ntab000666:0.0000023874,Ntom000339:0.0177724738)0/68:0.0050928031)86.5/90:0.0153467163,(Nkni000339:0.000002555…
CL15699	(Slyc000340:0.27779725115,((((Nafr000671:0.0245396414,(Nben000639:0.0179945736,Ncav000582:0.0395369877)0/45:0.0062933740)94.8/99:0.0275536370,((Nsyl000340:0.0000023931,Ntab000668:0.0038946890)98.3/100:0.0200935176,(Natt000340:0.0280897768,((Npau000340:0.0136177286,Nnoc000340:0.0189984692)83.6/48:0.0447287972,(((Nben000640:0.0290630172,Nafr000672:0.0224798896)73.9/77:0.0148128955,Ndeb000544:0.0075…
CL15710	(Slyc000341:0.39778182525,((((((((Nafr000673:0.0087665870,(Nben000641:0.0000021070,Ncav000583:0.2715328678)87.7/89:0.0116699173)74.5/64:0.0091425821,(Ndeb000545:0.0000021070,Ntab000669:0.0082338182)0/30:0.0000028202)71.8/16:0.0000020028,Nsyl000341:0.0206885698)91.7/97:0.0480721829,Ndeb000546:0.0573094324)0/58:0.0000025084,Nafr000674:0.1493946751)40.6/42:0.0257173976,Nund000341:0.0788210187)19.9/8…
CL15711	(Slyc000342:0.18614447685,((((((((Nafr000675:0.0342619261,Ndeb000547:0.0045114116)61.5/19:0.0006187090,Nben000642:0.0275090734)92.8/55:0.0122470635,(Ngla000350:0.0219646676,Nnoc000342:0.0445925935)69.7/65:0.0019107422)94.6/51:0.0144287481,(Nafr000676:0.0153428981,(Nben000643:0.0331971251,Ncav000584:0.0553284371)74.4/57:0.0031368355)92.6/55:0.0118937295)50.9/5:0.0000022373,(Nsyl000342:0.0000022373…
CL15713	(Slyc000343:0.18583923065,(((((((((Nafr000677:0.0029807022,Nben000644:0.0119773912)96.4/92:0.0089693424,Ndeb000548:0.0029807022)99.3/100:0.0241024311,((Nafr000678:0.0241024311,(Nben000645:0.0149946675,Ncav000585:0.0119773912)98.3/96:0.0149946675)98.8/100:0.0180212279,((Npau000343:0.0029807022,Natt000343:0.0029807022)98.9/98:0.0119773912,((Ngla000351:0.0210571299,Nnoc000343:0.0180212279)99.9/86:0.…
CL15720	(Slyc000344:0.30042362645,(((((((Nafr000679:0.0221500965,Ncav000586:0.0357577644)0/42:0.0000025941,Nben000646:0.0106477585)98.4/99:0.0179937345,((Ncav000587:0.0393872219,Nafr000680:0.0291082266)89.7/95:0.0132517414,(Ngla000352:0.0212072156,Nnoc000344:0.0549104674)79.9/86:0.0125675367)90/61:0.0046279022)43.2/21:0.0034591426,(Nsyl000344:0.0000022584,Ntab000675:0.0000022584)98.7/100:0.0337137411)75.…
CL15724	(Slyc000345:0.090025485,(((Nafr000681:0.0077419400,Ncav000588:0.0036833586)90.4/51:0.0043941800,((((((Ndeb000550:0.0196997700,(Nbon000345:0.0075080700,Nplu000345:0.0118246300)94.9/84:0.0056162500)97.5/98:0.0247045400,Nnoc000345:0.0046069700)96.1/66:0.0033252700,(((Ngla000353:0.0101454400,Ntab000678:0.1128130700)97.4/2:0.0068103300,Nafr000682:0.0504294100)99/16:0.0125929000,(Nkni000345:0.007566250…
CL15727	(Slyc000346:0.15483296,(((((Nafr000683:0.0573314400,(Nplu000346:0.0105869800,Ndeb000552:0.0225196200)98.7/80:0.0131358600)98.2/26:0.0045824100,(Npau000346:0.0150209900,Natt000346:0.0277960100)97/93:0.0106794600)98.9/16:0.0043623200,(Nsyl000346:0.0020855428,Ntab000679:0.0037582400)97.4/100:0.0224830500)93.9/15:0.0023737600,((((Nben000649:0.0171012400,Ncav000589:0.0132272600)88.3/78:0.0051116600,Nd…
CL15729	(Slyc000347:0.13452058865,((((Nafr000685:0.0481282725,((Ndeb000553:0.0000021433,Ncav000590:0.0117638154)0/70:0.0000021433,Nben000650:0.0357928123)75.7/76:0.0114772432)87.5/94:0.0364621295,(((((Ntom000347:0.0000021462,Ntab000681:0.0000021433)92.3/99:0.0359563547,Noto000347:0.0086358573)88.2/87:0.0171456091,Nobt000347:0.0173145877)0/10:0.0000020238,Nund000347:0.0787784227)77.7/65:0.0073760184,(Nkni…
CL15736	(Slyc000348:0.09783599,((((((Nafr000687:0.0203836682,((Nben000652:0.0000021476,((Nplu000348:0.0000021753,(Nsyl000348:0.0000027252,Ntab000684:0.0000027252)95.6/100:0.0408020963)80.2/62:0.0201754801,(Nafr000688:0.0178754118,(((Nobt000348:0.0000022403,Nund000348:0.0100648651)0/36:0.0000023694,(Npan000348:0.0000022278,Nkni000348:0.0000022308)83.2/96:0.0100522631)77.4/83:0.0123742594,((Ntab000683:0.00…
CL15743	(Slyc000349:0.125341905,((((((Nafr000689:0.0723038300,(((Nafr000690:0.0089698700,Nben000653:0.0035399313)95.4/6:0.0008082100,Ncav000592:0.0081347600)93/53:0.0002653600,Ndeb000556:0.0037225600)95.1/98:0.0251139100)96.7/13:0.0052118500,(Nsyl000349:0.0035399313,Ntab000686:0.0002085900)97.6/100:0.0369274500)95.6/52:0.0100994000,(Ngla000357:0.0295779500,Nnoc000349:0.0855361500)93.4/95:0.0240738100)98.…
CL15748	(Slyc000350:0.2221710028,(((((Nafr000691:0.0979635890,Nnoc000350:0.0202203330)79.7/60:0.0052190466,((Nplu000350:0.0131262342,Nbon000350:0.0222483837)42/57:0.0026481901,Nafr000692:0.0067180740)92.3/91:0.0116314152)74.2/38:0.0024405948,(Ngla000358:0.0133925747,((Nsyl000350:0.0000029689,Ntab000687:0.0000029725)97.2/98:0.0131325067,(((Nund000350:0.0329034782,(Npan000350:0.0111759247,Nkni000350:0.0073…
CL15766	(Slyc000351:0.12203541285,(((((Nafr000693:0.1042976046,(((Nnoc000351:0.0290712433,Ngla000359:0.0157504350)95.7/66:0.0052221716,Natt000351:0.0078436915)97/49:0.0026076201,Npau000351:0.0104722169)100/85:0.0210571298)100/85:0.0131077855,(((Nplu000351:0.0052221716,Ndeb000560:0.0617970724)100/94:0.0131077855,Nbon000351:0.0317571908)96.4/86:0.0104722169,(Nsyl000351:0.0026076201,Ntab000689:0.0026076201)…
CL15770	(Slyc000352:0.0415870797,((((((Nafr000695:0.0061541818,Nben000657:0.0898732307)99.4/100:0.0865179918,(Natt000352:0.0061541818,Npau000352:0.0154582597)99.5/98:0.0280022022)99.8/15:0.0154582597,Ngla000360:0.0343346779)96.8/63:0.0248511873,(((((Ntab000691:0.0030722778,Nsyl000352:0.0030722778)87.9/73:0.0061541818,Nund000352:0.0439104950)94/68:0.0154582597,Nplu000352:0.0311633440)94.8/28:0.0061541818,…
CL15777	(Slyc000353:0.23803898105,((((((Nafr000697:0.1215505941,Nplu000353:0.0324247485)84/67:0.0085422403,(Nben000659:0.0422910041,Nbon000353:0.0331617459)80.5/83:0.0162648239)98.4/92:0.0406313524,(Natt000353:0.0267910421,Npau000353:0.0294735114)96.3/97:0.0365568455)67.1/26:0.0000022283,((Noto000353:0.0049268519,(Ntom000353:0.0000029530,Ntab000694:0.0711438927)90.2/88:0.0151251288)98.4/99:0.0392533841,N…
CL15780	(Slyc000354:0.1215418929,((((((((Nafr000699:0.0190122632,((Nben000661:0.0137728494,Ncav000597:0.0092276104)76.3/91:0.0090155911,Ndeb000564:0.0000028740)76.6/89:0.0089360591)90.3/89:0.0140368895,(Nplu000354:0.0153848645,Ndeb000563:0.0000028740)97.8/99:0.0259108757)74.5/78:0.0050227202,(Nsyl000354:0.0000028740,Ntab000695:0.0000028740)96.9/100:0.0231324019)75.2/64:0.0044430311,Nbon000354:0.052125856…
CL15782	(Slyc000355:0.0638012,(((((Nafr000700:0.0032841652,(Nben000663:0.0148658733,(Ndeb000565:0.0065793326,Ncav000599:0.0065793326)100/6:0.0016407119)93.2/84:0.0198715154)99.4/100:0.0299598762,(Npau000355:0.0065793326,Natt000355:0.0115428750)99.1/100:0.0148658733)98.4/77:0.0065793326,(Nobt000355:0.0098855762,((Ntom000355:0.0016407119,Noto000355:0.0049303690)99.5/1:0.0016407119,Ntab000697:0.0032841652)9…
CL15785	(Slyc000356:0.15945218105,(((((((Nafr000702:0.3532702394,Nafr000703:0.0082501716)75.7/78:0.0134594704,(Nben000665:0.0032170992,Ncav000600:0.0076700099)86.9/59:0.0061812639)92.7/83:0.0195282370,((Nobt000356:0.0404566280,(Nund000356:0.0323987910,(Ntab000698:0.0000027591,(Ntom000356:0.0087004176,Noto000356:0.0000027591)0/76:0.0000024001)75.6/75:0.0057283230)75/60:0.0051865604)86.1/61:0.0172041785,(N…
CL15787	(Slyc000357:0.2292678558,((((Nafr000704:0.0342242621,Nben000666:0.0185389898)57.7/69:0.0286507861,Ncav000601:0.0229056343)79.6/74:0.0242023051,(((Natt000357:0.0247457458,(Npau000357:0.0188381556,Nnoc000357:0.0368916052)73.6/80:0.0093372855)92.4/84:0.0183724394,((((Nbon000357:0.0282068009,Nafr000705:0.0638630996)74.2/59:0.0029489631,Ngla000365:0.0495516502)0/17:0.0000021068,(Ntab000701:0.008568338…
CL15789	(Slyc000358:0.1292179299,((((((((Nafr000706:0.0288274296,(Ndeb000570:0.0056982922,Ncav000603:0.0200901443)98.7/47:0.0056982922)99.2/100:0.0288274296,((Npau000358:0.0028450196,Natt000358:0.0056982922)98.7/99:0.0114297886,Nsyl000358:0.0615450113)98/37:0.0028450196)93.9/23:0.0056982922,(Nplu000358:0.0085598657,Nbon000358:0.0056982922)93.6/98:0.0171948784)95.9/2:0.0056982922,(Nnoc000358:0.0229939576,…
CL15816	(Slyc000359:0.11178938545,(((Nafr000708:0.0067871379,(Nben000669:0.0000026439,Ncav000604:0.0000026439)0/81:0.0000022072)91/89:0.0136153556,((((((((Nobt000359:0.0068806508,(Noto000359:0.0066668272,(Ntab000704:0.0067004871,Ntom000359:0.0136342552)74.9/75:0.0071437617)93.2/92:0.0208007039)0/41:0.0000021359,(Nafr000709:0.0000020339,Ndeb000571:0.0626108803)98.9/99:0.0438651694)0/39:0.0000027078,Nkni00…
CL15821	(Slyc000360:0.20118983,(((((((Nafr000710:0.0119777100,((Nben000670:0.0043152600,Ncav000605:0.0206059400)90.6/65:0.0036456000,Ndeb000573:0.0045307900)96.4/12:0.0006182300)98/97:0.0179504700,Nplu000360:0.0293636600)95.3/90:0.0172660900,(Nsyl000360:0.0040907000,Ntab000705:0.0041274000)98.6/100:0.0331457600)98.7/82:0.0084970900,(Noto000360:0.0127635400,(Ntab000706:0.0043565700,Ntom000360:0.0039806300…
CL15824	(Slyc000361:0.1594344277,((((Nafr000711:0.0247046720,(Nnoc000361:0.0162962318,(Nben000672:0.2103889167,Ndeb000575:0.0000020804)93.1/98:0.0589106926)60.3/39:0.0063703733)76.7/40:0.0082582518,(((Nobt000361:0.0082550898,((Ntab000708:0.0164633122,Noto000361:0.0135276141)0/44:0.0000020615,Ntom000361:0.0588161992)89.7/87:0.0166744976)84.5/73:0.0165538038,(Nund000361:0.0315202205,(Nkni000361:0.008248016…
CL15830	(Slyc000362:0.22499886,((((((Noto000362:0.0261688100,(Ntab000710:0.0042266400,Ntom000362:0.0040659600)95.6/99:0.0075699200)97.3/92:0.0113759200,Nobt000362:0.0337012100)98.1/89:0.0104197900,((Nkni000362:0.0000005000,Npan000362:0.0000005000)95.2/100:0.0175000600,Nund000362:0.0885211400)99.4/81:0.0039578300)97.7/99:0.0203925900,((((((((Nben000673:0.0024047200,Nben000674:0.0020555344)97.1/99:0.013379…
CL15836	(Slyc000363:0.14980375825,((((((Nafr000714:0.0146348538,Nben000676:0.0402895090)72.2/78:0.0074763665,Ndeb000578:0.0372990476)89.4/66:0.0207655362,(Ngla000371:0.0179971991,Nnoc000363:0.0538954357)84.8/82:0.0164366272)72.8/31:0.0088043708,((Nafr000715:0.0132572507,(Ncav000609:0.0181130726,Nben000675:0.0127471016)0/62:0.0000020255)98.3/98:0.0235985884,((Natt000363:0.0085039185,Npau000363:0.008504081…
CL15843	(Slyc000364:0.07917352025,(((Nafr000716:0.0085403711,(Nben000677:0.0102573799,Ncav000610:0.0206228555):0.0051153191):0.0154264635,((Nafr000717:0.0051153191,(Nben000678:0.0085403711,Ndeb000579:0.0188876727):0.0034072552):0.0085403711,((((Natt000364:0.0085403711,(Npau000364:0.0051153191,Nnoc000364:0.0119773912):0.0051153191):0.0017021522,Nbon000364:0.0034072552):0.0017021522,Nplu000364:0.0017021522…
CL15847	(Slyc000365:0.07435523035,(((((((((Nafr000718:0.0048545752,((Nben000679:0.0097332289,Ncav000611:0.0319916649)96.1/51:0.0048545752,Ndeb000580:0.0048545752)97.9/43:0.0048545752)97.2/72:0.0121816601,Nnoc000365:0.0195637359)98.1/39:0.0072908773,Nplu000365:0.0195637359)96.2/26:0.0072908773,((Ngla000373:0.0121816601,Npau000365:0.0072908773)99.1/74:0.0072908773,Natt000365:0.0146362013)99.5/100:0.0220367…
CL15848	(Slyc000366:0.1428895911,(((((((Nafr000720:0.0856943734,Ncav000612:0.0293257516)100/100:0.0328527382,(((((Natt000366:0.0028498096,Npau000366:0.0228698646)99.3/98:0.0036515785,Nnoc000366:0.0314424945)98.9/59:0.0065027143,Ngla000374:0.0239449353)98.9/74:0.0089493443,((Ntab000717:0.0000025357,Nsyl000366:0.0015608502)100/100:0.0211137457,Nafr000721:0.0334077454)98.7/51:0.0026696562)98.1/47:0.00303467…
CL15854	(Slyc000367:0.12745180625,(((((((Nafr000722:0.0080528365,(((Nafr000723:0.0343445340,Nben000683:0.0088300486)99.8/100:0.0635285850,Ncav000614:0.0083168586)96.4/80:0.0328245221,Nben000682:0.0195250874)69.6/47:0.0025570214)83.8/17:0.0000025402,Ndeb000582:0.0000020243)98.1/80:0.0480338371,((((Npau000367:0.0038314609,Natt000367:0.0038628426)77.8/98:0.0055346693,(Nnoc000367:0.0083503756,Ngla000375:0.01…
CL15857	(Slyc000368:0.11036315865,((((((Nafr000724:0.0034500219,(Nben000684:0.0000021498,Nben000685:0.0000021280)94.8/97:0.0138743390)0/31:0.0000022004,Ncav000615:0.0049036837)0/58:0.0000020061,Ndeb000583:0.0177651795)86.5/81:0.0104351986,(((Nkni000368:0.0000020905,Npan000368:0.0038936063)93.7/96:0.0105586045,Nund000368:0.0249350826)75.6/66:0.0033484709,((((Ntom000368:0.0000029595,(Noto000368:0.000002994…
CL15860	(Slyc000369:0.11136503,(((((((((Nafr000726:0.0278829079,Nben000686:0.0208377302)96.2/99:0.0208377302,(((Nafr000727:0.0208377302,Nben000687:0.0138426555)99.9/40:0.0034424431,Ncav000616:0.0068969764)96.9/78:0.0103636851,Ndeb000584:0.0138426555)98.7/99:0.0278829079)95.6/52:0.0103636851,Nnoc000369:0.0208377302)94.7/52:0.0068969764,(Natt000369:0.0034424431,Npau000369:0.0103636851)96.4/78:0.0103636851)…
CL15870	(Slyc000370:0.22667226125,(((((Nafr000728:0.0105892490,Ncav000618:0.0154794279)82.2/78:0.0092466338,Nben000688:0.0223103968)98.6/98:0.0252771049,((((Nbon000370:0.0134703044,(((Nben000689:0.0057449464,Ncav000617:0.0118950093)0/95:0.0000107826,Ndeb000585:0.0324423256)77.2/68:0.0109833130,Nafr000729:0.0053021310)97.7/86:0.0183838546)0/31:0.0000028702,Nplu000370:0.0283278638)84.4/73:0.0146487479,((No…
CL15895	(Slyc000371:0.107843085,((((((Nafr000730:0.0143485400,(Nafr000731:0.0042329200,Nben000690:0.0391295800)98.1/97:0.0146806500)93.4/86:0.0087182100,(Ncav000619:0.0201383104,Ndeb000586:0.3973319200)91.9/31:0.2689951700)60.7/82:0.0057401300,((Nsyl000371:0.0000005000,Ntab000726:0.0000005000)92.8/84:0.0014021300,(Ngla000379:0.0129673900,(Nnoc000371:0.0424735400,Nplu000371:0.0380557600)92.8/58:0.00223167…
CL15903	(Slyc000372:0.12982984615,(((((((Nafr000732:0.0036035832,Ncav000621:0.0072439698)0/25:0.0000021283,Ndeb000587:0.0000024905)0/44:0.0000021898,Nben000692:0.0145396759)83.1/52:0.0036043440,(((Ncav000620:0.0245678424,Nafr000733:0.0235065900)85.5/72:0.0119458844,Ntab000728:0.0000024905)0/41:0.0000020936,Nsyl000372:0.0000021277)78.2/57:0.0036095161)76/81:0.0036304709,((Nnoc000372:0.0258010460,Ngla00038…
CL15914	(Slyc000373:0.11784005375,(((Nafr000734:0.0149647481,(Ncav000622:0.0066229071,((Nben000693:0.0123556873,Ndeb000588:0.0101208528)96.6/4:0.0000021182,Natt000373:0.0360839259)96/4:0.0000026223)99.9/17:0.0033058793)99.6/20:0.0183213947,(Npau000373:0.0149647481,((((((Ntab000731:0.0016515508,Ntom000373:0.0016515508)99/89:0.0033058793,Noto000373:0.0033058793)99.8/100:0.0132907106,((((Nsyl000373:0.001651…
CL15916	(Slyc000374:0.14877814,(((((((Nafr000735:0.0654642968,Nsyl000374:0.3017855900)92.6/55:0.4142719200,(Ntab000732:0.0066893619,(Ncav000624:0.0202961000,(Ndeb000589:0.0084255100,Ndeb000590:0.0085451900)96.8/93:0.0283266600)94.5/84:0.0057230058)93.2/17:0.0000150386)86.7/2:0.0000103519,Nplu000374:0.0224388200)86.7/10:0.0001263895,Nben000695:0.0066893619)85/26:0.0083199188,Nbon000374:0.0505218400)92/20:…
CL15920	(Slyc000375:0.1064319855,(((((Nafr000736:0.0317571908,(Nben000697:0.0078436915,Ndeb000591:0.0480287483):0.0039140271):0.0237212524,(Nbon000375:0.0078436915,Nplu000375:0.0078436915):0.0157504350):0.0117891184,(((Nben000696:0.0157504350,Ncav000626:0.0357999145):0.0000029107,Ngla000383:0.2238164143):0.0000256704,Nafr000737:0.0130642632):0.0256725112):0.0117891184,(Nsyl000375:0.0039140271,Ntab000735:…
CL15925	(Slyc000376:0.19661209,((((Nafr000738:0.2367042600,Ndeb000592:0.0022805461)95.6/1:0.0000455543,Ncav000627:0.0047176980)96.1/26:0.0000055071,Nben000698:0.0144883309)100/100:0.0689190248,((((Natt000376:0.0374693400,(Npau000376:0.0366030700,Nnoc000376:0.0298623300)89.4/36:0.0057137900)94.1/4:0.0018885800,Ngla000384:0.0503233900)96.9/93:0.0155264900,(((Nplu000376:0.0235770500,Nbon000376:0.0022805461)…
CL15928	(Slyc000377:0.191304265,(((((Ngla000385:0.0338553794,Npau000377:0.0342777793)71.8/76:0.0037669789,Nnoc000377:0.0286018229)78.1/66:0.0045266588,((Nsyl000377:0.0000024402,Ntab000737:0.0035763528)98.9/100:0.0243996606,Nafr000740:0.0304876686)75.1/81:0.0030960582)71.6/58:0.0030693998,Natt000377:0.0226127082)86.1/93:0.0127303284,(((((Ntom000377:0.0000024378,Ntab000738:0.0097767965)0/7:0.0000024378,Not…
CL15934	(Slyc000378:0.15538256085,((((((((((Nafr000742:0.0242131882,(Nben000702:0.0160414713,Ncav000630:0.0000026464)0/34:0.0000026464)88.4/94:0.0102686909,Npau000378:0.0101391606)65.2/62:0.0046424836,Natt000378:0.0101560196)76.8/82:0.0062679590,(Nafr000743:0.0093316447,Nben000703:0.0603752694)88/78:0.0109776011)0/47:0.0000026464,((Nsyl000378:0.0000026464,Ntab000739:0.0000026464)87.2/100:0.0081711074,(Nb…
CL15941	(Slyc000379:0.16070700505,((((((((Nafr000744:0.0077362144,((Nben000704:0.0155178552,Ncav000631:0.0025737235)95.2/23:0.0051524551,Ndeb000595:0.0207311171)91.6/84:0.0051524551)98.5/100:0.0259649683,((Ntab000741:0.0025737235,Nsyl000379:0.0025737235)94.2/100:0.0207311171,(Nbon000379:0.0103250210,Nafr000745:0.0285896657)58.2/14:0.0051524551)83.4/34:0.0129188946)90.1/19:0.0025737235,Nnoc000379:0.047109…
CL15945	(Slyc000380:0.17710634745,((((Nafr000746:0.0063095016,(Nben000705:0.0094794951,Ncav000632:0.0352140891)97.3/99:0.0190512385)90/99:0.0352140891,Nplu000380:0.0384787763)67.5/77:0.0070001839,Nbon000380:0.0386458361)81.8/67:0.0043063274,((((Ntab000743:0.0126597380,(Ntom000380:0.0063095016,Noto000380:0.0222626311)97.3/93:0.0094794951)95/61:0.0031496917,((Nkni000380:0.0126597380,Npan000380:0.0094794951…
CL15955	(Slyc000381:0.11870908905,(((((((((((Nafr000748:0.0899257472,Ndeb000599:0.0039140271)98.9/67:0.0729522001,Ncav000634:0.0039140271)95.5/67:0.0197277696,Nben000706:0.0078436915)90.3/89:0.0237212524,Ngla000389:0.0357999145)93.3/54:0.0197277696,Nnoc000381:0.0480287483)91.6/68:0.0277310151,(((Ndeb000598:0.0039140271,(Nplu000381:0.0317571908,Nbon000381:0.0197277696)96.7/82:0.0398593229)91/34:0.00784369…
CL15966	(Slyc000382:0.09544314405,(((((Nafr000749:0.0000021764,(Nafr000750:0.0155846563,Nben000708:0.0062827089)98.3/100:0.0456399166)82.6/72:0.0068660945,((Nkni000382:0.0000021764,Npan000382:0.0000021764)91/99:0.0126748488,(((Noto000382:0.0061654255,Ntom000382:0.0000021764)0/65:0.0000023463,Ntab000747:0.0000021764)17.7/74:0.0000023267,Nobt000382:0.0789098342)99.2/97:0.0412901123)0/32:0.0063206967)0/23:0…
CL15974	(Slyc000383:0.0294349729,((((((((((Nafr000751:0.0123627785,Nben000710:0.0000023989)82.2/17:0.0000023989,Ncav000636:0.0000121913)0/13:0.0000023989,Nplu000383:0.0553425727)91.3/10:0.0000121913,Ndeb000602:0.0057309489)94.5/34:0.0114954848,(((Nnoc000383:0.0057309489,Ngla000391:0.0114954848)93.2/64:0.0057309489,Natt000383:0.0057309489)96.9/14:0.0057309489,Npau000383:0.0114954848)91.2/76:0.0057309489)9…
CL15977	(Slyc000384:0.18004206,(((((((Nafr000753:0.0338772000,((Nben000711:0.0070002000,Ncav000637:0.0185262000)99/98:0.0086700700,(Ndeb000603:0.0075051962,Nafr000754:0.1098244600)98.9/12:0.0911123900)99/99:0.0104492300)99.7/2:0.0055099900,Nben000712:0.0403737200)96/52:0.0034140600,(Ngla000392:0.0089357000,Nnoc000384:0.0194334000)98.3/100:0.0122318300)99/3:0.0010914700,(Npau000384:0.0133048500,Natt000384…
CL16005	(Slyc000385:0.10006781725,(((((Nafr000755:0.0334927556,(Nben000713:0.0122071525,(Ndeb000604:0.0052130970,Ncav000638:0.0087039082)99.8/98:0.0069569540)99.4/100:0.0192512963)99.2/98:0.0210202430,(((Ngla000393:0.0122071525,Nnoc000385:0.0192512963)100/57:0.0034723263,(Nsyl000385:0.0034723263,Ntab000753:0.0017346309)99.7/100:0.0210202430)99.4/10:0.0034723263,(Natt000385:0.0052130970,Npau000385:0.00521…
CL16015	(Slyc000386:0.0927000629,(((((((((Nafr000757:0.0111432151,(Ndeb000605:0.0027739911,Nben000714:0.0309528695)87.5/65:0.0195842620)80.1/65:0.0195842620,(Ngla000394:0.0083455539,Nnoc000386:0.0252521409)89.6/39:0.0055558275)88.7/26:0.0083455539,(Nsyl000386:0.0027739911,Ntab000756:0.0027739911)95.5/100:0.0139488563)98.9/33:0.0111432151,(Ncav000639:0.0195842620,Nafr000758:0.0898546105)92.5/41:0.11133279…
CL16037	(Slyc000387:0.31642323085,(((((((Nafr000759:0.0632225910,(Nsyl000387:0.0154359935,Ntab000757:0.0000024047)98/100:0.0658444487)64.4/59:0.0093020533,((Ndeb000606:0.2187442991,(Nben000715:0.0000029074,Ncav000640:0.0482267921)79.7/80:0.0301678987)83.8/83:0.0110832447,Nafr000760:0.0368463993)98.8/86:0.0275913761)90.2/64:0.0173254497,(Nnoc000387:0.0603018643,Ngla000395:0.0400067178)99.4/100:0.051666555…
CL16039	(Slyc000388:0.21216491,((((((((Nafr000761:0.0689488400,Nbon000388:0.0126932600)93/30:0.0065961000,(Ncav000641:0.0163439400,Nben000716:0.0111585600)97.1/76:0.0106489500)89/52:0.0052161900,(Ndeb000607:0.0006594100,(Nplu000388:0.0126185800,Nafr000762:0.0389678200)93.6/64:0.0035342400)92.2/49:0.0014760700)97.5/43:0.0024999300,(Natt000388:0.0133389600,Npau000388:0.0121030400)96.5/81:0.0081074100)97.3/…
CL16043	(Slyc000389:0.32115043805,((((Nbon000389:0.0196116972,((Nafr000763:0.0048663873,(Nben000717:0.0146719923,Ncav000642:0.0048663873)92.2/83:0.0097569708)95/96:0.0245763348,Ndeb000608:0.0295661580)92.8/92:0.0245763348)81.4/52:0.0295661580,(Nplu000389:0.0446893292,(((Natt000389:0.0345814236,Npau000389:0.0245763348)87.7/85:0.0345814236,(Nafr000764:0.0196116972,Ndeb000609:0.0097569708)99.8/100:0.0652221…
CL16051	(Slyc000390:0.28349671365,((((((((Nafr000765:0.0092456205,Nben000719:0.0900812980)99.5/99:0.0538280679,((Nnoc000390:0.0072157608,((Natt000390:0.0094826518,Npau000390:0.0062006372)88.7/93:0.0157239212,Ngla000398:0.0207869026)32/57:0.0035425722)87.8/93:0.0150921402,Nplu000390:0.0742076948)86.9/40:0.0090831660)15.3/16:0.0025177294,((Ndeb000610:0.0032225119,(Ncav000643:0.0030933870,Nben000718:0.00919…
CL16102	(Slyc000391:0.11822369,((((((Nafr000766:0.1216360100,Nafr000767:0.0146005844)99/18:0.0462385200,Ndeb000611:0.0259931900)59.8/39:0.0188237100,(((((Nben000720:0.0211746400,Ncav000644:0.0119154600)98.6/91:0.0156233900,(Nsyl000391:0.0018132645,Ntab000764:0.0009550900)94.2/100:0.0145956400)95.8/58:0.0082664200,Npau000391:0.0079725600)91.2/37:0.0018901300,(Natt000391:0.0127897100,Ngla000399:0.015492090…
CL16126	(Slyc000392:0.3574530683,((((((((Nplu000392:0.0464826260,(Nbon000392:0.0764199381,((Nafr000768:0.0328626447,(Ncav000645:0.0060063253,Nben000721:0.0060063253)90.6/71:0.0127515301)76.3/26:0.0000021065,Ndeb000612:0.0126786302)95.6/97:0.0542971836)96.1/12:0.0000024661)93.2/55:0.0110188188,(Nnoc000392:0.0213913608,Ngla000400:0.2769521713)98.5/79:0.0287395444)92.4/41:0.0038673433,(Npau000392:0.00600632…
CL16164	(Slyc000393:0.21968236555,((((((Nafr000770:0.0036066057,(Ncav000646:0.0266166048,Ndeb000613:0.0274602785)79.5/87:0.0097038139)91.2/94:0.0116819222,(Nnoc000393:0.0361923067,(Ngla000401:0.0203840421,Nsyl000393:0.0515143893)71.9/64:0.0056794419)73.3/67:0.0038305162)83.7/81:0.0106815468,(Natt000393:0.0109988683,Npau000393:0.0230688863)81.9/78:0.0101176930)93.3/96:0.0280130403,(Nplu000393:0.0489243966…
CL16167	(Slyc000394:0.1667621412,((((((((((Nafr000772:0.0042828149,Ncav000648:0.0129047985)97.7/95:0.0259811598,Ndeb000614:0.0042828149)98.2/51:0.0042828149,Nben000723:0.0216030286)97.5/75:0.0129047985,Nafr000773:0.0042828149)97/66:0.0085843595,(Nsyl000394:0.0085843595,Ntab000769:0.0042828149)84.5/79:0.0129047985)99.9/100:0.0571861838,(Nobt000394:0.0216030286,(((Npan000394:0.0042828149,Nkni000394:0.00858…
CL16177	(Slyc000395:0.13899834195,(((((((Nafr000774:0.0114625426,Ncav000649:0.0057145739)97.5/33:0.0028531369,Nben000724:0.0259811598)98.7/100:0.0259811598,Ngla000403:0.0466741264)94.4/58:0.0057145739,(Nplu000395:0.0347963220,(Ntab000771:0.0028531369,Nsyl000395:0.0028531369)99.5/100:0.0347963220)95.7/88:0.0172442985)98.7/49:0.0201479714,Nbon000395:0.0172442985)99.4/80:0.0318491478,((Natt000395:0.00571457…
CL16213	(Slyc000396:0.0618734491,(((((((((Nafr000776:0.0077826465,Ncav000650:0.0025873794)94.7/3:0.0025873794,Ndeb000616:0.0025873794)90.5/2:0.0025873794,Nben000725:0.0182562344)99.4/100:0.0341787405,Nafr000777:0.0395440404)64.1/10:0.0077826465,((Ntab000773:0.0051815829,Nsyl000396:0.0103906066)97.9/95:0.0156273635,Ngla000404:0.0208921503)89.5/61:0.0130055000)87.6/4:0.0051815829,Npau000396:0.0051815829)91…
CL16215	(Slyc000397:0.1462423311,((((((((((((Nafr000778:0.0399436121,Nben000726:0.0226681704)0/39:0.0000027131,(Ndeb000617:0.0071726008,Ncav000651:0.0144065689)0/18:0.0000027131)87.4/94:0.0154542292,(Ngla000405:0.0330904658,Nnoc000397:0.0513951383)83.2/37:0.0066656247)75.4/27:0.0067918608,(Nsyl000397:0.0000027131,Ntab000775:0.0000027131)93.9/100:0.0219925466)3.4/36:0.0073298618,Natt000397:0.0298615785)0/…
CL16231	(Slyc000398:0.10141369825,(((((Ntom000398:0.0063952474,Ntab000777:0.0015949179)100/98:0.0039921543,Noto000398:0.0055935638)99.4/98:0.0039921543,(Nnoc000398:0.0031924261,((Nafr000780:0.0031924261,(Ngla000406:0.0055935638,((Nben000727:0.0007971357,Ncav000652:0.0055935638)99.3/94:0.0031924261,Ndeb000618:0.0007971357)99.5/90:0.0031924261)100/66:0.0007971357)99.7/100:0.0039921543,(Npau000398:0.0071975…
CL16258	(Slyc000399:0.2790928291,((((((Nafr000781:0.0358250814,((Ndeb000620:0.0087463143,Ncav000653:0.0131085762)0/47:0.0000021556,Nben000728:0.0173906353)86.5/81:0.0129080022)95.5/93:0.0220342305,(Nbon000399:0.0309370308,Nafr000782:0.1110190631)0/51:0.0000025806)0/55:0.0000021130,Nplu000399:0.0200423798)0/38:0.0000027446,(Ntab000779:0.0039576650,Nsyl000399:0.0039632737)96.4/99:0.0199527811)78.8/75:0.015…
CL16291	(Slyc000400:0.1216274329,((((((Nafr000783:0.0435329807,Ntom000400:0.0216848535)0/21:0.0000021332,((Nobt000400:0.0216507427,Noto000400:0.0000020873)0/62:0.0000026913,(Ngla000408:0.0438138223,(((((Natt000400:0.0095484209,Npau000400:0.0151101308)80.8/66:0.0093907006,(Nbon000400:0.0545495730,Nnoc000400:0.0567565350)0/88:0.0266393214)0/70:0.0000021461,Ntab000781:0.0105984955)0/57:0.0000022594,Nsyl0004…
CL16315	(Slyc000401:0.2401321367,((((((((Nafr000785:0.0173090059,(Nben000730:0.0307746811,(Ncav000655:0.0000023421,Ntab000783:0.0000024651)64.3/36:0.0911352707)0/5:0.0000020530)78.6/24:0.0268801832,Nsyl000401:0.0222847977)89.1/27:0.0273644755,(((Natt000401:0.0092951332,Nnoc000401:0.0582507407)0/25:0.0080775169,Ngla000409:0.0000026199)0/23:0.0000029823,Npau000401:0.0000023180)80.6/38:0.0135801388)80/16:0.…
CL16336	(Slyc000402:0.23551926,(((((Ngla000410:0.0250310700,Nnoc000402:0.0403048200)100/100:0.0158709600,(((((Nsyl000402:0.0000005000,Ntab000784:0.0000005000)95.5/100:0.0245820400,Nafr000787:0.1381673500)99.1/59:0.0083752900,Ndeb000623:0.0041639259)85.3/23:0.0066995500,(Ncav000657:0.0041639259,(Nben000732:0.0027878100,Nafr000786:0.0998752900)97.1/17:0.0188007100)93.4/57:0.0247057100)99.7/70:0.0056701400,…
CL16347	(Slyc000403:0.120797275,((((((((Nafr000788:0.0511534900,(Nafr000789:0.0992251000,Ndeb000624:0.1338657100)99.9/28:0.0087524100)98.5/15:0.0277787900,(Nben000733:0.0158335653,Ncav000658:0.0214573600)97.3/98:0.0299831600)95.3/4:0.0124783900,Ngla000411:0.0178904800)94.3/7:0.0014619800,(((Nplu000403:0.0080067600,Nbon000403:0.0209524400)95.7/94:0.0107171400,((Noto000403:0.0026212908,(Ntab000786:0.000000…
CL16366	(Slyc000404:0.0875028342,((((Nafr000790:0.0141290506,Nben000734:0.0100714266)99.3/15:0.0040162042,((Ntab000788:0.0040162042,Nsyl000404:0.0020060523)99/100:0.0182034826,(Nbon000404:0.0202470452,(Nplu000404:0.0120981463,Ndeb000625:0.0060304727)99/92:0.0100714266)97.5/64:0.0060304727)94.3/33:0.0040162042)96.7/69:0.0080488745,(Nobt000404:0.0243469521,((Noto000404:0.0060304727,(Ntab000789:0.0020060523…
CL16382	(Slyc000405:0.13347240105,(((Nafr000791:0.0210458442,Ndeb000626:0.0175023864)93.6/96:0.0141743984,((((Npan000405:0.0043089402,Nkni000405:0.0085557262)87.3/96:0.0119639775,Nund000405:0.0078965774)77.2/91:0.0061812802,Nobt000405:0.0128955633)95.3/97:0.0171332717,((Nplu000405:0.0087819179,((Ntab000791:0.0000026084,Ntom000405:0.0154539506)71.2/92:0.0035986165,Noto000405:0.0182032782)99.6/100:0.040391…
CL16407	(Slyc000406:0.34856558,(((((((Nafr000793:0.1449552500,Ndeb000627:0.0054498527)98.4/50:0.0447129500,Ncav000661:0.2327031900)14.7/26:0.0879603500,Nben000737:0.0122784500)90.7/26:0.0368757100,(Ngla000414:0.0143709500,Nnoc000406:0.0787186500)95/91:0.0256482000)95/32:0.0150321500,(((Nsyl000406:0.0054498527,Ntab000792:0.0017632800)90.6/99:0.0258559600,Nben000738:0.0545362200)97.3/41:0.0178939000,(Natt0…
CL16415	(Slyc000407:0.337752285,(((((Nafr000794:0.0279468800,Ncav000662:0.0063787200)97.7/72:0.0053434600,(Nsyl000407:0.0038836259,Ntab000794:0.0170313400)94.3/89:0.0114184000)96.8/93:0.0159576500,Nbon000407:0.0489257600)89.7/34:0.0114182400,Nplu000407:0.0038836259)92.7/99:0.0363231600,(((Noto000407:0.0126389100,Ntom000407:0.0158228900)99.1/100:0.0287063700,Nobt000407:0.0236563600)98.2/99:0.0624810100,((…
CL16427	(Slyc000408:0.10349838715,(((((((((Nafr000796:0.0454798706,(Npau000408:0.0089292971,Natt000408:0.0044545159)91/96:0.0179403987)79.1/26:0.0089292971,Nnoc000408:0.0134245288)71.7/76:0.0134245288,((Ndeb000629:0.0089292971,Nafr000797:0.0044545159)84.1/67:0.0134245288,Ncav000664:0.0179403987)98.2/100:0.0501456907)98.9/94:0.0179403987,Nben000740:0.0882911144)99.1/50:0.0089292971,Ngla000416:0.0270348174…
CL16440	(Slyc000409:0.13369047765,((((((((((Nafr000798:0.0054597711,Nben000741:0.0072864502)98.2/3:0.0018165584,Ncav000665:0.0146272808)98.8/99:0.0127869306,(Nbon000409:0.0164710808,Nplu000409:0.0183183435)99.8/95:0.0109500173)99.8/98:0.0183183435,Ndeb000630:0.0332226838)99.3/98:0.0146272808,Nafr000799:0.0332226838)98.5/48:0.0146272808,((Npau000409:0.0201690820,Natt000409:0.0127869306)98.4/97:0.005459771…
CL16450	(Slyc000410:0.2775840913,(((Nafr000800:0.0955531964,(Nben000742:0.0407797886,Ncav000666:0.0000020454)77.5/85:0.0145527340)76.7/92:0.0154768144,(Ngla000418:0.0263923297,Nnoc000410:0.0726103757)90.7/86:0.0233971614)63.1/57:0.0066030133,(((((Nsyl000410:0.0000020454,Ntab000799:0.0000020454)97.3/99:0.0304214677,(((Nplu000410:0.0179151217,Ndeb000631:0.0141492971)0/16:0.0000020163,Nbon000410:0.012064593…
CL16458	(Slyc000411:0.15688817,((((Nafr000801:0.0174387300,(((((Natt000411:0.0026774376,Npau000411:0.0007048300)96.2/99:0.0134713800,((Nbon000411:0.0080542768,Ngla000419:0.1139782300)96.9/13:0.0563582100,(Nnoc000411:0.1926664100,Nafr000802:0.0107537589)98.6/31:0.1558529100)88.3/65:0.0108650700)95.8/17:0.0069959500,Nplu000411:0.0326360000)94.3/96:0.0219798500,((Nsyl000411:0.0000005000,Ntab000801:0.0000005…
CL16470	(Slyc000412:0.1505837198,(((((((Nafr000803:0.0192006614,Nben000746:0.1161858478)87.1/78:0.0233133784,((Nafr000804:0.0111045841,(Nben000745:0.0158324163,(Ndeb000633:0.0139803959,Ncav000668:0.0570218321)0/42:0.0005040960)79/68:0.0083825458)85.5/63:0.0067118829,Nbon000412:0.0197547831)0/35:0.0000028393)79.3/57:0.0066574147,((Nsyl000412:0.0000023769,Ntab000803:0.0000023769)87.8/100:0.0376005050,Nplu0…
CL16493	(Slyc000413:0.1035976441,(((((Nafr000805:0.0371816640,((((Ncav000669:0.0114993086,Nben000747:0.1263043263)88.4/81:0.0196267221,(Nplu000413:0.0181708669,Nafr000806:0.0182705676)0/6:0.0000025499)85.3/62:0.0216866577,Nbon000413:0.0209857688)0/28:0.0000020432,(Nsyl000413:0.0000025499,Ntab000805:0.0000025654)95.8/95:0.0326881294)0/14:0.0000020810)88.8/44:0.0212148897,((Npau000413:0.0687951593,(Ngla000…
CL16500	(Slyc000415:0.0966474777,(((((((Nben000749:0.0112056493,Nafr000808:0.0225404304)99.8/11:0.0027894670,Ndeb000637:0.0397913398)99.8/0:0.0027894670,Ncav000671:0.0027894670)97.5/87:0.0083922462,(Nsyl000415:0.0027894670,Ntab000808:0.0055868673)99.3/100:0.0168567126)99.6/93:0.0196944661,(Nbon000415:0.0368950956,Nplu000415:0.0514623579)92.1/95:0.0311280664)92.2/65:0.0168567126,((Ngla000423:0.0397913398,…
CL16516	(Slyc000416:0.1331591131,((((((Nafr000810:0.0386582017,(Ndeb000638:0.0000020645,Ncav000672:0.0166013594)89.4/99:0.0085973435)84.6/81:0.0089637766,((Nben000750:0.0113718291,Ncav000673:0.0129542505)84.2/80:0.0056154384,Nafr000811:0.0250817495)99.8/100:0.0273201829)69.6/72:0.0054944818,(Nsyl000416:0.0000010000,Ntab000810:0.0000010000)98.4/100:0.0136066889)91.3/92:0.0073006507,Natt000416:0.0090204858…
CL16540	(Slyc000417:0.398024975,((((((((Nafr000812:0.0418379800,Nben000751:0.0223344200)96/88:0.0098032700,Ncav000674:0.0344760400)96.4/83:0.0068680700,Ndeb000639:0.0137820600)96.7/99:0.0352607100,(((Npau000417:0.0139069400,Ngla000425:0.0144293600)98.8/51:0.0007181000,Natt000417:0.0248075100)95.5/42:0.0033537900,Nnoc000417:0.0860824700)91.1/96:0.0102484400)95.9/98:0.0234190600,((Nsyl000417:0.0386385900,N…
CL16550	(Slyc000418:0.2146328512,((((((((Nafr000814:0.0104375846,((Ndeb000640:0.0052073881,Ncav000675:0.0064663575)72/86:0.0057300197,Nben000752:0.0233331465)97.3/100:0.0320095757)93.4/99:0.0209989910,(Nsyl000418:0.0000027528,Ntab000813:0.0000027528)97.5/99:0.0131247333)60.5/6:0.0000027528,Ngla000426:0.1013738267)60.6/10:0.0000027528,(Nbon000418:0.0000027528,Nplu000418:0.0480062460)98.7/100:0.0286809062)…
CL16555	(Slyc000419:0.20147327765,(((Nafr000816:0.0000024423,((Nben000753:0.0189185641,Ncav000676:0.0187950473)76.8/88:0.0116491626,Ndeb000641:0.0068962743)80.5/92:0.0152653527)90.4/89:0.0113396641,(((Nbon000419:0.0172613354,Nplu000419:0.0168411833)99.1/99:0.0338334635,(Ngla000427:0.0170529158,(((Npau000419:0.0140038490,Natt000419:0.0138764449)99/57:0.0000024770,Nnoc000419:0.0130955323)93.3/90:0.01304384…
CL16572	(Slyc000420:0.1534505722,(((((((Nnoc000420:0.0307796338,((Nben000754:0.0245461705,(Ndeb000642:0.0060793547,Ncav000677:0.1122262199):0.1020889973):0.0245461705,Nafr000818:0.0121965177):0.0307796338):0.0152694248,Ngla000428:0.0183519622):0.0214441904,Nobt000420:0.0657882350):0.0091331808,((Ntab000818:0.0030349805,(Ntom000420:0.0060793547,Noto000420:0.0561161977):0.0091331808):0.0214441904,(Npau0004…
CL16604	(Slyc000421:0.23380331765,((((((((Nafr000819:0.0298997951,Nplu000421:0.0344408797)71.6/42:0.0030330031,(((Ncav000678:0.0167396469,Nben000755:0.0077908164)73.7/98:0.0080048840,(Ndeb000644:0.0000027763,Nben000756:0.1658535568)96.3/83:0.0281398664)90.8/71:0.0130370874,Nnoc000421:0.0303586014)72.1/52:0.0048559649)92.1/72:0.0086150272,(Nsyl000421:0.0000029860,Ntab000819:0.0000029860)96.5/100:0.0080993…
CL16616	(Slyc000422:0.17906994895,(((((((Nafr000820:0.0125509732,(Ndeb000645:0.0031563264,(Ncav000679:0.0197162657,Nben000758:0.0365957333)0/41:0.0000029851)86.5/77:0.0068598148)98.7/100:0.0251424127,((((Npan000422:0.0056440707,Nkni000422:0.0026232299)99.9/100:0.0323473840,(Nobt000422:0.0282755858,Nund000422:0.1178695706)0/13:0.0000029851)80.3/70:0.0054843723,Ntom000422:0.0190508649)75.8/65:0.0066241710,…
CL16699	(Slyc000423:0.14595102415,((((((Nafr000822:0.0805944490,Ndeb000646:0.0059704646)99.7/92:0.0870764041,(Nnoc000423:0.0302214657,Ngla000431:0.0180212279)98.1/80:0.0180212279)98.6/50:0.0059704646,Natt000423:0.0119773912)96.6/25:0.0059704646,Npau000423:0.0302214657)91.1/52:0.0059704646,Nsyl000423:0.0363788053)89.1/35:0.0000024574,(((((Ntab000822:0.0059704646,((Nobt000423:0.0363788053,((Nkni000423:0.01…
CL16742	(Slyc000424:0.33231823665,((((((((Nben000760:0.0129984827,Ndeb000647:0.0132136897)0/79:0.0000028318,Ncav000681:0.0362758732)70.8/88:0.0043188710,Nafr000823:0.0178756381)97.4/98:0.0387467405,(Nplu000424:0.0174544768,Nbon000424:0.0574679709)80/60:0.0104955695)95.4/75:0.0347278787,(Nsyl000424:0.0000023980,Ntab000825:0.0051650632)94.3/100:0.0279261259)89/83:0.0243904077,(((Nobt000424:0.0737435334,((N…
CL16794	(Slyc000425:0.1225198381,((((((((Nafr000824:0.0256845585,Ngla000433:0.0084872158)96.7/84:0.0141863199,Nnoc000425:0.0084872158)97.9/34:0.0084872158,((Nben000761:0.0084872158,(Ndeb000648:0.0199186377,Ncav000682:0.0199186377)96.1/73:0.0199186377)99.7/93:0.0402489918,(((Nsyl000425:0.0028209427,Ntab000826:0.0028209427)94.1/100:0.0227973731,Nbon000425:0.0791577780)95.9/81:0.0343973142,(Natt000425:0.008…
CL16803	(Slyc000426:0.1772955647,(((((Nafr000825:0.0116517529,((Nben000762:0.0058086233,Ncav000683:0.0058086233)99.3/86:0.0058086233,Ndeb000649:0.0038686017)99.8/99:0.0097001837)99.4/100:0.0155665462,(Npau000426:0.0019323989,Natt000426:0.0019323989)98.9/100:0.0136072019)99.7/0:0.0019323989,((Nsyl000426:0.0038686017,Ntab000828:0.0019323989)98.7/94:0.0155665462,(Nplu000426:0.0038686017,Nbon000426:0.0175298…
CL17000	(Slyc000427:0.20883341,(((((((Nafr000826:0.0207383100,(Nben000764:0.0169137400,Ncav000684:0.0271959600)99.4/77:0.0068150200)96.5/99:0.0223974800,(Nbon000427:0.0228785300,Nben000763:0.0494481700)97.1/25:0.0023105900)88.8/18:0.0003862500,(Npau000427:0.0197650700,Ndeb000650:0.0333860300)77.8/13:0.0034873100)84.4/10:0.0015159600,(((Nsyl000427:0.0000005000,Ntab000830:0.0000005000)98.4/100:0.0192427100…
CL17078	(Slyc000428:0.21596363075,((Nafr000827:0.0797479011,((((Nsyl000428:0.0013435610,Ntab000831:0.0000020192)85.1/92:0.0285973093,(Nben000765:0.0175145961,(Ndeb000651:0.0052951193,Ncav000685:0.0393762994)32.4/57:0.0209211583)77.2/89:0.0129858815)87.2/48:0.0160073398,Ngla000436:0.0434078823)76.9/36:0.0130210918,(((Natt000428:0.0177186235,Npau000428:0.0048934226)69.6/85:0.0183769465,Nnoc000428:0.1091195…
CL17097	(Slyc000429:0.2032086396,(((Nafr000828:0.0287080748,(Ncav000686:0.0236335295,Nben000766:0.0283770467)86.1/96:0.0094273391)99.7/100:0.0485391568,(Natt000429:0.0333087002,((Npau000429:0.0155214550,Nnoc000429:0.0448816253)74.4/55:0.0072674793,(((Nplu000429:0.0092829808,Ndeb000652:0.0093222273)95.6/100:0.0314795012,Ngla000437:0.0364177305)73.9/75:0.0052514704,Nbon000429:0.0076863550)77.1/63:0.0052766…
CL17102	(Slyc000430:0.1945266363,((Nafr000829:0.0424591217,(Nben000767:0.0193968506,Ncav000687:0.2048991440)0/82:0.0003652487)0/65:0.0020236106,(((((Nsyl000430:0.0000027158,Ntab000836:0.0000027158)98.3/100:0.0808330470,(((Nund000430:0.0248650105,(Nkni000430:0.0050464998,Npan000430:0.0000027158)99.5/100:0.0498104377)52/57:0.0104463116,(((Ntab000835:0.0000028812,Ntom000430:0.0000027158)0/99:0.0000029063,No…
CL17318	(Slyc000431:0.1460375119,(((((Nafr000830:0.0713301421,((((Ncav000688:0.0000023466,Nben000768:0.0393756530)73.6/85:0.0183147351,Ndeb000654:0.0000022564)96.9/98:0.0453258692,Nbon000431:0.0237073712)74.7/38:0.0058561034,((Nsyl000431:0.0085736269,Ntab000837:0.0000022564)86.2/67:0.0085573205,(((Natt000431:0.0000020347,Npau000431:0.0117818267)95/86:0.0117581917,Nnoc000431:0.0177097342)0/36:0.0000020857…

## Sheet: Table S8
Table S8: Node weight analysis for filtered gene families
Descendant Number	Node Weight	Species
18	450	Nicotiana_africana-Nicotiana_attenuata-Nicotiana_benthamiana-Nicotiana_bonariensis-Nicotiana_cavicola-Nicotiana_debneyi-Nicotiana_glauca-Nicotiana_knightiana-Nicotiana_noctiflora-Nicotiana_obtusifolia-Nicotiana_otophora-Nicotiana_paniculata-Nicotiana_pauciflora-Nicotiana_plumbaginifolia-Nicotiana_sylvestris-Nicotiana_tabacum-Nicotiana_tomentosiformis-Nicotiana_undulata
19	411	Nicotiana_africana-Nicotiana_attenuata-Nicotiana_benthamiana-Nicotiana_bonariensis-Nicotiana_cavicola-Nicotiana_debneyi-Nicotiana_glauca-Nicotiana_knightiana-Nicotiana_noctiflora-Nicotiana_obtusifolia-Nicotiana_otophora-Nicotiana_paniculata-Nicotiana_pauciflora-Nicotiana_plumbaginifolia-Nicotiana_sylvestris-Nicotiana_tabacum-Nicotiana_tomentosiformis-Nicotiana_undulata-Solanum_lycopersicum
2	393	Nicotiana_knightiana-Nicotiana_paniculata
2	378	Nicotiana_sylvestris-Nicotiana_tabacum
2	367	Nicotiana_benthamiana-Nicotiana_cavicola
3	331	Nicotiana_otophora-Nicotiana_tabacum-Nicotiana_tomentosiformis
4	319	Nicotiana_africana-Nicotiana_benthamiana-Nicotiana_cavicola-Nicotiana_debneyi
2	302	Nicotiana_tabacum-Nicotiana_tomentosiformis
3	270	Nicotiana_africana-Nicotiana_benthamiana-Nicotiana_cavicola
2	266	Nicotiana_attenuata-Nicotiana_pauciflora
3	214	Nicotiana_knightiana-Nicotiana_paniculata-Nicotiana_undulata
2	207	Nicotiana_glauca-Nicotiana_noctiflora
3	203	Nicotiana_benthamiana-Nicotiana_cavicola-Nicotiana_debneyi
7	160	Nicotiana_knightiana-Nicotiana_obtusifolia-Nicotiana_otophora-Nicotiana_paniculata-Nicotiana_tabacum-Nicotiana_tomentosiformis-Nicotiana_undulata
4	143	Nicotiana_obtusifolia-Nicotiana_otophora-Nicotiana_tabacum-Nicotiana_tomentosiformis
12	139	Nicotiana_africana-Nicotiana_attenuata-Nicotiana_benthamiana-Nicotiana_bonariensis-Nicotiana_cavicola-Nicotiana_debneyi-Nicotiana_glauca-Nicotiana_noctiflora-Nicotiana_pauciflora-Nicotiana_plumbaginifolia-Nicotiana_sylvestris-Nicotiana_tabacum
2	133	Nicotiana_bonariensis-Nicotiana_plumbaginifolia
2	123	Nicotiana_africana-Nicotiana_benthamiana
2	100	Nicotiana_benthamiana-Nicotiana_debneyi
2	93	Nicotiana_debneyi-Nicotiana_plumbaginifolia
4	91	Nicotiana_attenuata-Nicotiana_glauca-Nicotiana_noctiflora-Nicotiana_pauciflora
2	83	Nicotiana_cavicola-Nicotiana_debneyi
3	73	Nicotiana_africana-Nicotiana_benthamiana-Nicotiana_debneyi
2	64	Nicotiana_africana-Nicotiana_cavicola
3	58	Nicotiana_bonariensis-Nicotiana_debneyi-Nicotiana_plumbaginifolia
6	57	Nicotiana_africana-Nicotiana_benthamiana-Nicotiana_cavicola-Nicotiana_debneyi-Nicotiana_sylvestris-Nicotiana_tabacum
10	56	Nicotiana_africana-Nicotiana_attenuata-Nicotiana_benthamiana-Nicotiana_cavicola-Nicotiana_debneyi-Nicotiana_glauca-Nicotiana_noctiflora-Nicotiana_pauciflora-Nicotiana_sylvestris-Nicotiana_tabacum
4	56	Nicotiana_knightiana-Nicotiana_obtusifolia-Nicotiana_paniculata-Nicotiana_undulata
6	56	Nicotiana_knightiana-Nicotiana_otophora-Nicotiana_paniculata-Nicotiana_tabacum-Nicotiana_tomentosiformis-Nicotiana_undulata
2	55	Nicotiana_africana-Nicotiana_debneyi
2	50	Nicotiana_otophora-Nicotiana_tomentosiformis
6	50	Nicotiana_africana-Nicotiana_benthamiana-Nicotiana_bonariensis-Nicotiana_cavicola-Nicotiana_debneyi-Nicotiana_plumbaginifolia
8	45	Nicotiana_africana-Nicotiana_benthamiana-Nicotiana_bonariensis-Nicotiana_cavicola-Nicotiana_debneyi-Nicotiana_plumbaginifolia-Nicotiana_sylvestris-Nicotiana_tabacum
2	45	Nicotiana_otophora-Nicotiana_tabacum
3	43	Nicotiana_attenuata-Nicotiana_noctiflora-Nicotiana_pauciflora
6	43	Nicotiana_africana-Nicotiana_benthamiana-Nicotiana_cavicola-Nicotiana_debneyi-Nicotiana_glauca-Nicotiana_noctiflora
8	43	Nicotiana_africana-Nicotiana_attenuata-Nicotiana_benthamiana-Nicotiana_cavicola-Nicotiana_debneyi-Nicotiana_glauca-Nicotiana_noctiflora-Nicotiana_pauciflora
3	38	Nicotiana_africana-Nicotiana_cavicola-Nicotiana_debneyi
16	33	Nicotiana_africana-Nicotiana_attenuata-Nicotiana_benthamiana-Nicotiana_cavicola-Nicotiana_debneyi-Nicotiana_glauca-Nicotiana_knightiana-Nicotiana_noctiflora-Nicotiana_obtusifolia-Nicotiana_otophora-Nicotiana_paniculata-Nicotiana_pauciflora-Nicotiana_sylvestris-Nicotiana_tabacum-Nicotiana_tomentosiformis-Nicotiana_undulata
17	31	Nicotiana_africana-Nicotiana_attenuata-Nicotiana_benthamiana-Nicotiana_bonariensis-Nicotiana_cavicola-Nicotiana_debneyi-Nicotiana_glauca-Nicotiana_knightiana-Nicotiana_noctiflora-Nicotiana_otophora-Nicotiana_paniculata-Nicotiana_pauciflora-Nicotiana_plumbaginifolia-Nicotiana_sylvestris-Nicotiana_tabacum-Nicotiana_tomentosiformis-Nicotiana_undulata
3	31	Nicotiana_attenuata-Nicotiana_glauca-Nicotiana_pauciflora
10	29	Nicotiana_africana-Nicotiana_attenuata-Nicotiana_benthamiana-Nicotiana_bonariensis-Nicotiana_cavicola-Nicotiana_debneyi-Nicotiana_glauca-Nicotiana_noctiflora-Nicotiana_pauciflora-Nicotiana_plumbaginifolia
16	28	Nicotiana_africana-Nicotiana_attenuata-Nicotiana_benthamiana-Nicotiana_bonariensis-Nicotiana_cavicola-Nicotiana_debneyi-Nicotiana_glauca-Nicotiana_knightiana-Nicotiana_noctiflora-Nicotiana_obtusifolia-Nicotiana_paniculata-Nicotiana_pauciflora-Nicotiana_plumbaginifolia-Nicotiana_sylvestris-Nicotiana_tabacum-Nicotiana_undulata
2	26	Nicotiana_obtusifolia-Nicotiana_undulata
3	26	Nicotiana_glauca-Nicotiana_noctiflora-Nicotiana_pauciflora
5	26	Nicotiana_africana-Nicotiana_benthamiana-Nicotiana_cavicola-Nicotiana_debneyi-Nicotiana_plumbaginifolia
5	26	Nicotiana_obtusifolia-Nicotiana_otophora-Nicotiana_tabacum-Nicotiana_tomentosiformis-Nicotiana_undulata
10	26	Nicotiana_africana-Nicotiana_benthamiana-Nicotiana_bonariensis-Nicotiana_cavicola-Nicotiana_debneyi-Nicotiana_glauca-Nicotiana_noctiflora-Nicotiana_plumbaginifolia-Nicotiana_sylvestris-Nicotiana_tabacum
15	25	Nicotiana_africana-Nicotiana_attenuata-Nicotiana_benthamiana-Nicotiana_bonariensis-Nicotiana_cavicola-Nicotiana_debneyi-Nicotiana_glauca-Nicotiana_noctiflora-Nicotiana_obtusifolia-Nicotiana_otophora-Nicotiana_pauciflora-Nicotiana_plumbaginifolia-Nicotiana_sylvestris-Nicotiana_tabacum-Nicotiana_tomentosiformis
2	25	Nicotiana_noctiflora-Nicotiana_pauciflora
5	25	Nicotiana_africana-Nicotiana_benthamiana-Nicotiana_cavicola-Nicotiana_sylvestris-Nicotiana_tabacum
17	23	Nicotiana_africana-Nicotiana_attenuata-Nicotiana_benthamiana-Nicotiana_cavicola-Nicotiana_debneyi-Nicotiana_glauca-Nicotiana_knightiana-Nicotiana_noctiflora-Nicotiana_obtusifolia-Nicotiana_otophora-Nicotiana_paniculata-Nicotiana_pauciflora-Nicotiana_plumbaginifolia-Nicotiana_sylvestris-Nicotiana_tabacum-Nicotiana_tomentosiformis-Nicotiana_undulata
3	23	Nicotiana_knightiana-Nicotiana_obtusifolia-Nicotiana_paniculata
6	23	Nicotiana_knightiana-Nicotiana_obtusifolia-Nicotiana_otophora-Nicotiana_paniculata-Nicotiana_tabacum-Nicotiana_tomentosiformis
4	22	Nicotiana_otophora-Nicotiana_tabacum-Nicotiana_tomentosiformis-Nicotiana_undulata
5	21	Nicotiana_africana-Nicotiana_benthamiana-Nicotiana_bonariensis-Nicotiana_cavicola-Nicotiana_debneyi
5	21	Nicotiana_knightiana-Nicotiana_otophora-Nicotiana_paniculata-Nicotiana_tabacum-Nicotiana_tomentosiformis
17	20	Nicotiana_africana-Nicotiana_attenuata-Nicotiana_benthamiana-Nicotiana_bonariensis-Nicotiana_cavicola-Nicotiana_debneyi-Nicotiana_glauca-Nicotiana_knightiana-Nicotiana_noctiflora-Nicotiana_obtusifolia-Nicotiana_otophora-Nicotiana_paniculata-Nicotiana_pauciflora-Nicotiana_sylvestris-Nicotiana_tabacum-Nicotiana_tomentosiformis-Nicotiana_undulata
7	20	Nicotiana_africana-Nicotiana_attenuata-Nicotiana_benthamiana-Nicotiana_cavicola-Nicotiana_glauca-Nicotiana_noctiflora-Nicotiana_pauciflora
6	19	Nicotiana_africana-Nicotiana_attenuata-Nicotiana_benthamiana-Nicotiana_cavicola-Nicotiana_debneyi-Nicotiana_pauciflora
8	19	Nicotiana_africana-Nicotiana_benthamiana-Nicotiana_cavicola-Nicotiana_debneyi-Nicotiana_glauca-Nicotiana_noctiflora-Nicotiana_sylvestris-Nicotiana_tabacum
14	19	Nicotiana_africana-Nicotiana_benthamiana-Nicotiana_bonariensis-Nicotiana_cavicola-Nicotiana_debneyi-Nicotiana_knightiana-Nicotiana_obtusifolia-Nicotiana_otophora-Nicotiana_paniculata-Nicotiana_plumbaginifolia-Nicotiana_sylvestris-Nicotiana_tabacum-Nicotiana_tomentosiformis-Nicotiana_undulata
3	18	Nicotiana_attenuata-Nicotiana_glauca-Nicotiana_noctiflora
3	18	Nicotiana_bonariensis-Nicotiana_sylvestris-Nicotiana_tabacum
4	18	Nicotiana_bonariensis-Nicotiana_plumbaginifolia-Nicotiana_sylvestris-Nicotiana_tabacum
13	18	Nicotiana_africana-Nicotiana_attenuata-Nicotiana_benthamiana-Nicotiana_bonariensis-Nicotiana_cavicola-Nicotiana_debneyi-Nicotiana_glauca-Nicotiana_noctiflora-Nicotiana_pauciflora-Nicotiana_plumbaginifolia-Nicotiana_sylvestris-Nicotiana_tabacum-Nicotiana_undulata
16	18	Nicotiana_africana-Nicotiana_benthamiana-Nicotiana_bonariensis-Nicotiana_cavicola-Nicotiana_debneyi-Nicotiana_glauca-Nicotiana_knightiana-Nicotiana_noctiflora-Nicotiana_obtusifolia-Nicotiana_otophora-Nicotiana_paniculata-Nicotiana_plumbaginifolia-Nicotiana_sylvestris-Nicotiana_tabacum-Nicotiana_tomentosiformis-Nicotiana_undulata
17	18	Nicotiana_africana-Nicotiana_attenuata-Nicotiana_benthamiana-Nicotiana_bonariensis-Nicotiana_cavicola-Nicotiana_glauca-Nicotiana_knightiana-Nicotiana_noctiflora-Nicotiana_obtusifolia-Nicotiana_otophora-Nicotiana_paniculata-Nicotiana_pauciflora-Nicotiana_plumbaginifolia-Nicotiana_sylvestris-Nicotiana_tabacum-Nicotiana_tomentosiformis-Nicotiana_undulata
5	16	Nicotiana_africana-Nicotiana_benthamiana-Nicotiana_cavicola-Nicotiana_glauca-Nicotiana_noctiflora
8	16	Nicotiana_africana-Nicotiana_benthamiana-Nicotiana_bonariensis-Nicotiana_cavicola-Nicotiana_debneyi-Nicotiana_glauca-Nicotiana_noctiflora-Nicotiana_plumbaginifolia
2	15	Nicotiana_attenuata-Nicotiana_noctiflora
3	15	Nicotiana_plumbaginifolia-Nicotiana_sylvestris-Nicotiana_tabacum
5	15	Nicotiana_africana-Nicotiana_benthamiana-Nicotiana_cavicola-Nicotiana_debneyi-Nicotiana_glauca
11	15	Nicotiana_africana-Nicotiana_attenuata-Nicotiana_benthamiana-Nicotiana_cavicola-Nicotiana_debneyi-Nicotiana_glauca-Nicotiana_noctiflora-Nicotiana_pauciflora-Nicotiana_plumbaginifolia-Nicotiana_sylvestris-Nicotiana_tabacum
17	15	Nicotiana_africana-Nicotiana_attenuata-Nicotiana_benthamiana-Nicotiana_bonariensis-Nicotiana_cavicola-Nicotiana_debneyi-Nicotiana_glauca-Nicotiana_knightiana-Nicotiana_noctiflora-Nicotiana_obtusifolia-Nicotiana_otophora-Nicotiana_paniculata-Nicotiana_pauciflora-Nicotiana_plumbaginifolia-Nicotiana_sylvestris-Nicotiana_tabacum-Nicotiana_tomentosiformis
2	14	Nicotiana_bonariensis-Nicotiana_debneyi
13	14	Nicotiana_africana-Nicotiana_attenuata-Nicotiana_benthamiana-Nicotiana_bonariensis-Nicotiana_cavicola-Nicotiana_debneyi-Nicotiana_glauca-Nicotiana_noctiflora-Nicotiana_obtusifolia-Nicotiana_pauciflora-Nicotiana_plumbaginifolia-Nicotiana_sylvestris-Nicotiana_tabacum
16	14	Nicotiana_africana-Nicotiana_attenuata-Nicotiana_benthamiana-Nicotiana_bonariensis-Nicotiana_cavicola-Nicotiana_debneyi-Nicotiana_glauca-Nicotiana_noctiflora-Nicotiana_obtusifolia-Nicotiana_otophora-Nicotiana_pauciflora-Nicotiana_plumbaginifolia-Nicotiana_sylvestris-Nicotiana_tabacum-Nicotiana_tomentosiformis-Nicotiana_undulata
4	13	Nicotiana_glauca-Nicotiana_noctiflora-Nicotiana_sylvestris-Nicotiana_tabacum
7	13	Nicotiana_africana-Nicotiana_benthamiana-Nicotiana_bonariensis-Nicotiana_cavicola-Nicotiana_plumbaginifolia-Nicotiana_sylvestris-Nicotiana_tabacum
9	13	Nicotiana_africana-Nicotiana_attenuata-Nicotiana_benthamiana-Nicotiana_cavicola-Nicotiana_glauca-Nicotiana_noctiflora-Nicotiana_pauciflora-Nicotiana_sylvestris-Nicotiana_tabacum
9	13	Nicotiana_bonariensis-Nicotiana_knightiana-Nicotiana_obtusifolia-Nicotiana_otophora-Nicotiana_paniculata-Nicotiana_plumbaginifolia-Nicotiana_tabacum-Nicotiana_tomentosiformis-Nicotiana_undulata
14	13	Nicotiana_africana-Nicotiana_attenuata-Nicotiana_benthamiana-Nicotiana_bonariensis-Nicotiana_cavicola-Nicotiana_debneyi-Nicotiana_glauca-Nicotiana_noctiflora-Nicotiana_otophora-Nicotiana_pauciflora-Nicotiana_plumbaginifolia-Nicotiana_sylvestris-Nicotiana_tabacum-Nicotiana_tomentosiformis
17	13	Nicotiana_africana-Nicotiana_attenuata-Nicotiana_benthamiana-Nicotiana_bonariensis-Nicotiana_cavicola-Nicotiana_debneyi-Nicotiana_glauca-Nicotiana_knightiana-Nicotiana_noctiflora-Nicotiana_obtusifolia-Nicotiana_otophora-Nicotiana_paniculata-Nicotiana_pauciflora-Nicotiana_plumbaginifolia-Nicotiana_tabacum-Nicotiana_tomentosiformis-Nicotiana_undulata
5	12	Nicotiana_africana-Nicotiana_benthamiana-Nicotiana_bonariensis-Nicotiana_cavicola-Nicotiana_plumbaginifolia
17	12	Nicotiana_africana-Nicotiana_attenuata-Nicotiana_benthamiana-Nicotiana_bonariensis-Nicotiana_cavicola-Nicotiana_debneyi-Nicotiana_glauca-Nicotiana_knightiana-Nicotiana_obtusifolia-Nicotiana_otophora-Nicotiana_paniculata-Nicotiana_pauciflora-Nicotiana_plumbaginifolia-Nicotiana_sylvestris-Nicotiana_tabacum-Nicotiana_tomentosiformis-Nicotiana_undulata
2	11	Nicotiana_glauca-Nicotiana_pauciflora
2	11	Nicotiana_obtusifolia-Nicotiana_otophora
4	11	Nicotiana_africana-Nicotiana_benthamiana-Nicotiana_bonariensis-Nicotiana_cavicola
5	11	Nicotiana_africana-Nicotiana_benthamiana-Nicotiana_cavicola-Nicotiana_debneyi-Nicotiana_noctiflora
5	11	Nicotiana_africana-Nicotiana_benthamiana-Nicotiana_debneyi-Nicotiana_sylvestris-Nicotiana_tabacum
7	11	Nicotiana_africana-Nicotiana_benthamiana-Nicotiana_bonariensis-Nicotiana_cavicola-Nicotiana_debneyi-Nicotiana_sylvestris-Nicotiana_tabacum
8	11	Nicotiana_knightiana-Nicotiana_obtusifolia-Nicotiana_otophora-Nicotiana_paniculata-Nicotiana_sylvestris-Nicotiana_tabacum-Nicotiana_tomentosiformis-Nicotiana_undulata
9	11	Nicotiana_africana-Nicotiana_attenuata-Nicotiana_benthamiana-Nicotiana_cavicola-Nicotiana_debneyi-Nicotiana_glauca-Nicotiana_noctiflora-Nicotiana_pauciflora-Nicotiana_plumbaginifolia
2	10	Nicotiana_africana-Nicotiana_plumbaginifolia
3	10	Nicotiana_obtusifolia-Nicotiana_tabacum-Nicotiana_tomentosiformis
4	10	Nicotiana_africana-Nicotiana_benthamiana-Nicotiana_cavicola-Nicotiana_glauca
4	10	Nicotiana_africana-Nicotiana_benthamiana-Nicotiana_sylvestris-Nicotiana_tabacum
5	10	Nicotiana_benthamiana-Nicotiana_cavicola-Nicotiana_debneyi-Nicotiana_sylvestris-Nicotiana_tabacum
5	10	Nicotiana_bonariensis-Nicotiana_debneyi-Nicotiana_plumbaginifolia-Nicotiana_sylvestris-Nicotiana_tabacum
11	10	Nicotiana_africana-Nicotiana_attenuata-Nicotiana_benthamiana-Nicotiana_bonariensis-Nicotiana_cavicola-Nicotiana_debneyi-Nicotiana_glauca-Nicotiana_noctiflora-Nicotiana_pauciflora-Nicotiana_sylvestris-Nicotiana_tabacum
10	10	Nicotiana_africana-Nicotiana_attenuata-Nicotiana_benthamiana-Nicotiana_bonariensis-Nicotiana_cavicola-Nicotiana_debneyi-Nicotiana_pauciflora-Nicotiana_plumbaginifolia-Nicotiana_sylvestris-Nicotiana_tabacum
16	10	Nicotiana_africana-Nicotiana_attenuata-Nicotiana_benthamiana-Nicotiana_bonariensis-Nicotiana_cavicola-Nicotiana_debneyi-Nicotiana_knightiana-Nicotiana_obtusifolia-Nicotiana_otophora-Nicotiana_paniculata-Nicotiana_pauciflora-Nicotiana_plumbaginifolia-Nicotiana_sylvestris-Nicotiana_tabacum-Nicotiana_tomentosiformis-Nicotiana_undulata
2	9	Nicotiana_attenuata-Nicotiana_glauca
3	9	Nicotiana_glauca-Nicotiana_noctiflora-Nicotiana_plumbaginifolia
4	9	Nicotiana_africana-Nicotiana_benthamiana-Nicotiana_cavicola-Nicotiana_plumbaginifolia
4	9	Nicotiana_attenuata-Nicotiana_pauciflora-Nicotiana_sylvestris-Nicotiana_tabacum
5	9	Nicotiana_africana-Nicotiana_attenuata-Nicotiana_benthamiana-Nicotiana_cavicola-Nicotiana_pauciflora
11	9	Nicotiana_africana-Nicotiana_attenuata-Nicotiana_benthamiana-Nicotiana_bonariensis-Nicotiana_cavicola-Nicotiana_glauca-Nicotiana_noctiflora-Nicotiana_pauciflora-Nicotiana_plumbaginifolia-Nicotiana_sylvestris-Nicotiana_tabacum
8	9	Nicotiana_africana-Nicotiana_attenuata-Nicotiana_benthamiana-Nicotiana_cavicola-Nicotiana_debneyi-Nicotiana_pauciflora-Nicotiana_sylvestris-Nicotiana_tabacum
11	9	Nicotiana_africana-Nicotiana_attenuata-Nicotiana_benthamiana-Nicotiana_bonariensis-Nicotiana_cavicola-Nicotiana_debneyi-Nicotiana_noctiflora-Nicotiana_pauciflora-Nicotiana_plumbaginifolia-Nicotiana_sylvestris-Nicotiana_tabacum
15	9	Nicotiana_africana-Nicotiana_attenuata-Nicotiana_benthamiana-Nicotiana_cavicola-Nicotiana_debneyi-Nicotiana_glauca-Nicotiana_knightiana-Nicotiana_noctiflora-Nicotiana_obtusifolia-Nicotiana_otophora-Nicotiana_paniculata-Nicotiana_pauciflora-Nicotiana_tabacum-Nicotiana_tomentosiformis-Nicotiana_undulata
9	9	Nicotiana_attenuata-Nicotiana_knightiana-Nicotiana_obtusifolia-Nicotiana_otophora-Nicotiana_paniculata-Nicotiana_pauciflora-Nicotiana_tabacum-Nicotiana_tomentosiformis-Nicotiana_undulata
5	8	Nicotiana_africana-Nicotiana_attenuata-Nicotiana_benthamiana-Nicotiana_cavicola-Nicotiana_debneyi
7	8	Nicotiana_africana-Nicotiana_attenuata-Nicotiana_benthamiana-Nicotiana_debneyi-Nicotiana_glauca-Nicotiana_noctiflora-Nicotiana_pauciflora
2	8	Nicotiana_africana-Nicotiana_bonariensis
3	8	Nicotiana_africana-Nicotiana_sylvestris-Nicotiana_tabacum
3	8	Nicotiana_attenuata-Nicotiana_sylvestris-Nicotiana_tabacum
4	8	Nicotiana_africana-Nicotiana_benthamiana-Nicotiana_cavicola-Nicotiana_noctiflora
5	8	Nicotiana_africana-Nicotiana_benthamiana-Nicotiana_debneyi-Nicotiana_glauca-Nicotiana_noctiflora
7	8	Nicotiana_africana-Nicotiana_attenuata-Nicotiana_benthamiana-Nicotiana_cavicola-Nicotiana_debneyi-Nicotiana_noctiflora-Nicotiana_pauciflora
7	8	Nicotiana_africana-Nicotiana_benthamiana-Nicotiana_bonariensis-Nicotiana_cavicola-Nicotiana_debneyi-Nicotiana_glauca-Nicotiana_noctiflora
9	8	Nicotiana_africana-Nicotiana_benthamiana-Nicotiana_bonariensis-Nicotiana_cavicola-Nicotiana_debneyi-Nicotiana_glauca-Nicotiana_plumbaginifolia-Nicotiana_sylvestris-Nicotiana_tabacum
11	8	Nicotiana_attenuata-Nicotiana_glauca-Nicotiana_knightiana-Nicotiana_noctiflora-Nicotiana_obtusifolia-Nicotiana_otophora-Nicotiana_paniculata-Nicotiana_pauciflora-Nicotiana_tabacum-Nicotiana_tomentosiformis-Nicotiana_undulata
13	8	Nicotiana_africana-Nicotiana_benthamiana-Nicotiana_bonariensis-Nicotiana_cavicola-Nicotiana_debneyi-Nicotiana_knightiana-Nicotiana_obtusifolia-Nicotiana_otophora-Nicotiana_paniculata-Nicotiana_plumbaginifolia-Nicotiana_tabacum-Nicotiana_tomentosiformis-Nicotiana_undulata
14	8	Nicotiana_africana-Nicotiana_attenuata-Nicotiana_benthamiana-Nicotiana_bonariensis-Nicotiana_cavicola-Nicotiana_debneyi-Nicotiana_glauca-Nicotiana_knightiana-Nicotiana_noctiflora-Nicotiana_paniculata-Nicotiana_pauciflora-Nicotiana_plumbaginifolia-Nicotiana_sylvestris-Nicotiana_tabacum
7	7	Nicotiana_africana-Nicotiana_benthamiana-Nicotiana_bonariensis-Nicotiana_debneyi-Nicotiana_plumbaginifolia-Nicotiana_sylvestris-Nicotiana_tabacum
3	7	Nicotiana_glauca-Nicotiana_sylvestris-Nicotiana_tabacum
5	7	Nicotiana_attenuata-Nicotiana_glauca-Nicotiana_noctiflora-Nicotiana_pauciflora-Nicotiana_plumbaginifolia
7	7	Nicotiana_africana-Nicotiana_benthamiana-Nicotiana_cavicola-Nicotiana_debneyi-Nicotiana_plumbaginifolia-Nicotiana_sylvestris-Nicotiana_tabacum
10	7	Nicotiana_bonariensis-Nicotiana_debneyi-Nicotiana_knightiana-Nicotiana_obtusifolia-Nicotiana_otophora-Nicotiana_paniculata-Nicotiana_plumbaginifolia-Nicotiana_tabacum-Nicotiana_tomentosiformis-Nicotiana_undulata
15	7	Nicotiana_africana-Nicotiana_attenuata-Nicotiana_benthamiana-Nicotiana_bonariensis-Nicotiana_cavicola-Nicotiana_debneyi-Nicotiana_glauca-Nicotiana_noctiflora-Nicotiana_otophora-Nicotiana_pauciflora-Nicotiana_plumbaginifolia-Nicotiana_sylvestris-Nicotiana_tabacum-Nicotiana_tomentosiformis-Nicotiana_undulata
17	7	Nicotiana_africana-Nicotiana_attenuata-Nicotiana_benthamiana-Nicotiana_bonariensis-Nicotiana_debneyi-Nicotiana_glauca-Nicotiana_knightiana-Nicotiana_noctiflora-Nicotiana_obtusifolia-Nicotiana_otophora-Nicotiana_paniculata-Nicotiana_pauciflora-Nicotiana_plumbaginifolia-Nicotiana_sylvestris-Nicotiana_tabacum-Nicotiana_tomentosiformis-Nicotiana_undulata
17	7	Nicotiana_africana-Nicotiana_attenuata-Nicotiana_benthamiana-Nicotiana_bonariensis-Nicotiana_cavicola-Nicotiana_debneyi-Nicotiana_glauca-Nicotiana_knightiana-Nicotiana_noctiflora-Nicotiana_obtusifolia-Nicotiana_otophora-Nicotiana_paniculata-Nicotiana_plumbaginifolia-Nicotiana_sylvestris-Nicotiana_tabacum-Nicotiana_tomentosiformis-Nicotiana_undulata
17	7	Nicotiana_africana-Nicotiana_attenuata-Nicotiana_benthamiana-Nicotiana_bonariensis-Nicotiana_cavicola-Nicotiana_debneyi-Nicotiana_knightiana-Nicotiana_noctiflora-Nicotiana_obtusifolia-Nicotiana_otophora-Nicotiana_paniculata-Nicotiana_pauciflora-Nicotiana_plumbaginifolia-Nicotiana_sylvestris-Nicotiana_tabacum-Nicotiana_tomentosiformis-Nicotiana_undulata
3	6	Nicotiana_knightiana-Nicotiana_otophora-Nicotiana_paniculata
5	6	Nicotiana_africana-Nicotiana_benthamiana-Nicotiana_bonariensis-Nicotiana_debneyi-Nicotiana_plumbaginifolia
6	6	Nicotiana_africana-Nicotiana_benthamiana-Nicotiana_bonariensis-Nicotiana_plumbaginifolia-Nicotiana_sylvestris-Nicotiana_tabacum
6	6	Nicotiana_attenuata-Nicotiana_glauca-Nicotiana_noctiflora-Nicotiana_pauciflora-Nicotiana_sylvestris-Nicotiana_tabacum
6	6	Nicotiana_bonariensis-Nicotiana_obtusifolia-Nicotiana_otophora-Nicotiana_plumbaginifolia-Nicotiana_tabacum-Nicotiana_tomentosiformis
7	6	Nicotiana_africana-Nicotiana_attenuata-Nicotiana_benthamiana-Nicotiana_cavicola-Nicotiana_debneyi-Nicotiana_glauca-Nicotiana_pauciflora
7	6	Nicotiana_africana-Nicotiana_benthamiana-Nicotiana_cavicola-Nicotiana_debneyi-Nicotiana_glauca-Nicotiana_noctiflora-Nicotiana_plumbaginifolia
8	6	Nicotiana_bonariensis-Nicotiana_knightiana-Nicotiana_obtusifolia-Nicotiana_otophora-Nicotiana_paniculata-Nicotiana_tabacum-Nicotiana_tomentosiformis-Nicotiana_undulata
8	6	Nicotiana_glauca-Nicotiana_knightiana-Nicotiana_obtusifolia-Nicotiana_otophora-Nicotiana_paniculata-Nicotiana_tabacum-Nicotiana_tomentosiformis-Nicotiana_undulata
9	6	Nicotiana_africana-Nicotiana_attenuata-Nicotiana_benthamiana-Nicotiana_cavicola-Nicotiana_debneyi-Nicotiana_glauca-Nicotiana_noctiflora-Nicotiana_sylvestris-Nicotiana_tabacum
8	6	Nicotiana_africana-Nicotiana_attenuata-Nicotiana_benthamiana-Nicotiana_bonariensis-Nicotiana_cavicola-Nicotiana_debneyi-Nicotiana_pauciflora-Nicotiana_plumbaginifolia
9	6	Nicotiana_africana-Nicotiana_attenuata-Nicotiana_benthamiana-Nicotiana_bonariensis-Nicotiana_cavicola-Nicotiana_glauca-Nicotiana_noctiflora-Nicotiana_pauciflora-Nicotiana_plumbaginifolia
11	6	Nicotiana_africana-Nicotiana_attenuata-Nicotiana_benthamiana-Nicotiana_bonariensis-Nicotiana_cavicola-Nicotiana_debneyi-Nicotiana_glauca-Nicotiana_noctiflora-Nicotiana_plumbaginifolia-Nicotiana_sylvestris-Nicotiana_tabacum
15	6	Nicotiana_africana-Nicotiana_attenuata-Nicotiana_benthamiana-Nicotiana_cavicola-Nicotiana_glauca-Nicotiana_knightiana-Nicotiana_noctiflora-Nicotiana_obtusifolia-Nicotiana_otophora-Nicotiana_paniculata-Nicotiana_pauciflora-Nicotiana_sylvestris-Nicotiana_tabacum-Nicotiana_tomentosiformis-Nicotiana_undulata
2	5	Nicotiana_africana-Nicotiana_noctiflora
2	5	Nicotiana_otophora-Nicotiana_undulata
3	5	Nicotiana_africana-Nicotiana_attenuata-Nicotiana_pauciflora
3	5	Nicotiana_africana-Nicotiana_benthamiana-Nicotiana_glauca
3	5	Nicotiana_obtusifolia-Nicotiana_otophora-Nicotiana_tomentosiformis
4	5	Nicotiana_africana-Nicotiana_benthamiana-Nicotiana_bonariensis-Nicotiana_plumbaginifolia
4	5	Nicotiana_africana-Nicotiana_cavicola-Nicotiana_sylvestris-Nicotiana_tabacum
4	5	Nicotiana_bonariensis-Nicotiana_knightiana-Nicotiana_paniculata-Nicotiana_undulata
4	5	Nicotiana_knightiana-Nicotiana_otophora-Nicotiana_paniculata-Nicotiana_undulata
5	5	Nicotiana_africana-Nicotiana_benthamiana-Nicotiana_cavicola-Nicotiana_debneyi-Nicotiana_sylvestris
5	5	Nicotiana_africana-Nicotiana_cavicola-Nicotiana_debneyi-Nicotiana_sylvestris-Nicotiana_tabacum
6	5	Nicotiana_africana-Nicotiana_benthamiana-Nicotiana_bonariensis-Nicotiana_cavicola-Nicotiana_sylvestris-Nicotiana_tabacum
6	5	Nicotiana_knightiana-Nicotiana_obtusifolia-Nicotiana_otophora-Nicotiana_paniculata-Nicotiana_tomentosiformis-Nicotiana_undulata
7	5	Nicotiana_africana-Nicotiana_benthamiana-Nicotiana_bonariensis-Nicotiana_cavicola-Nicotiana_debneyi-Nicotiana_glauca-Nicotiana_plumbaginifolia
7	5	Nicotiana_africana-Nicotiana_benthamiana-Nicotiana_cavicola-Nicotiana_debneyi-Nicotiana_glauca-Nicotiana_sylvestris-Nicotiana_tabacum
7	5	Nicotiana_africana-Nicotiana_benthamiana-Nicotiana_cavicola-Nicotiana_glauca-Nicotiana_noctiflora-Nicotiana_sylvestris-Nicotiana_tabacum
7	5	Nicotiana_bonariensis-Nicotiana_debneyi-Nicotiana_obtusifolia-Nicotiana_otophora-Nicotiana_plumbaginifolia-Nicotiana_tabacum-Nicotiana_tomentosiformis
9	5	Nicotiana_africana-Nicotiana_attenuata-Nicotiana_benthamiana-Nicotiana_bonariensis-Nicotiana_cavicola-Nicotiana_debneyi-Nicotiana_pauciflora-Nicotiana_sylvestris-Nicotiana_tabacum
9	5	Nicotiana_africana-Nicotiana_attenuata-Nicotiana_benthamiana-Nicotiana_cavicola-Nicotiana_debneyi-Nicotiana_noctiflora-Nicotiana_pauciflora-Nicotiana_sylvestris-Nicotiana_tabacum
10	5	Nicotiana_africana-Nicotiana_benthamiana-Nicotiana_cavicola-Nicotiana_knightiana-Nicotiana_obtusifolia-Nicotiana_otophora-Nicotiana_paniculata-Nicotiana_tabacum-Nicotiana_tomentosiformis-Nicotiana_undulata
13	5	Nicotiana_africana-Nicotiana_attenuata-Nicotiana_benthamiana-Nicotiana_bonariensis-Nicotiana_cavicola-Nicotiana_debneyi-Nicotiana_glauca-Nicotiana_knightiana-Nicotiana_noctiflora-Nicotiana_paniculata-Nicotiana_pauciflora-Nicotiana_plumbaginifolia-Nicotiana_undulata
11	5	Nicotiana_africana-Nicotiana_benthamiana-Nicotiana_cavicola-Nicotiana_debneyi-Nicotiana_knightiana-Nicotiana_obtusifolia-Nicotiana_otophora-Nicotiana_paniculata-Nicotiana_tabacum-Nicotiana_tomentosiformis-Nicotiana_undulata
17	5	Nicotiana_africana-Nicotiana_attenuata-Nicotiana_benthamiana-Nicotiana_bonariensis-Nicotiana_cavicola-Nicotiana_debneyi-Nicotiana_glauca-Nicotiana_knightiana-Nicotiana_noctiflora-Nicotiana_obtusifolia-Nicotiana_paniculata-Nicotiana_pauciflora-Nicotiana_plumbaginifolia-Nicotiana_sylvestris-Nicotiana_tabacum-Nicotiana_tomentosiformis-Nicotiana_undulata
15	4	Nicotiana_africana-Nicotiana_attenuata-Nicotiana_benthamiana-Nicotiana_bonariensis-Nicotiana_cavicola-Nicotiana_debneyi-Nicotiana_knightiana-Nicotiana_obtusifolia-Nicotiana_otophora-Nicotiana_paniculata-Nicotiana_pauciflora-Nicotiana_plumbaginifolia-Nicotiana_tabacum-Nicotiana_tomentosiformis-Nicotiana_undulata
2	4	Nicotiana_bonariensis-Nicotiana_noctiflora
2	4	Nicotiana_plumbaginifolia-Nicotiana_undulata
3	4	Nicotiana_africana-Nicotiana_benthamiana-Nicotiana_bonariensis
3	4	Nicotiana_africana-Nicotiana_glauca-Nicotiana_noctiflora
3	4	Nicotiana_attenuata-Nicotiana_bonariensis-Nicotiana_pauciflora
3	4	Nicotiana_bonariensis-Nicotiana_glauca-Nicotiana_noctiflora
3	4	Nicotiana_bonariensis-Nicotiana_noctiflora-Nicotiana_plumbaginifolia
3	4	Nicotiana_debneyi-Nicotiana_sylvestris-Nicotiana_tabacum
3	4	Nicotiana_noctiflora-Nicotiana_sylvestris-Nicotiana_tabacum
4	4	Nicotiana_africana-Nicotiana_benthamiana-Nicotiana_cavicola-Nicotiana_pauciflora
4	4	Nicotiana_africana-Nicotiana_benthamiana-Nicotiana_cavicola-Nicotiana_sylvestris
4	4	Nicotiana_africana-Nicotiana_benthamiana-Nicotiana_glauca-Nicotiana_noctiflora
4	4	Nicotiana_attenuata-Nicotiana_bonariensis-Nicotiana_pauciflora-Nicotiana_plumbaginifolia
4	4	Nicotiana_benthamiana-Nicotiana_bonariensis-Nicotiana_cavicola-Nicotiana_debneyi
4	4	Nicotiana_benthamiana-Nicotiana_cavicola-Nicotiana_debneyi-Nicotiana_plumbaginifolia
4	4	Nicotiana_benthamiana-Nicotiana_cavicola-Nicotiana_sylvestris-Nicotiana_tabacum
4	4	Nicotiana_knightiana-Nicotiana_otophora-Nicotiana_paniculata-Nicotiana_tomentosiformis
5	4	Nicotiana_africana-Nicotiana_benthamiana-Nicotiana_cavicola-Nicotiana_debneyi-Nicotiana_pauciflora
5	4	Nicotiana_bonariensis-Nicotiana_knightiana-Nicotiana_paniculata-Nicotiana_plumbaginifolia-Nicotiana_undulata
5	4	Nicotiana_knightiana-Nicotiana_obtusifolia-Nicotiana_otophora-Nicotiana_paniculata-Nicotiana_undulata
7	4	Nicotiana_africana-Nicotiana_benthamiana-Nicotiana_cavicola-Nicotiana_debneyi-Nicotiana_glauca-Nicotiana_noctiflora-Nicotiana_pauciflora
8	4	Nicotiana_africana-Nicotiana_attenuata-Nicotiana_benthamiana-Nicotiana_bonariensis-Nicotiana_cavicola-Nicotiana_glauca-Nicotiana_noctiflora-Nicotiana_pauciflora
8	4	Nicotiana_africana-Nicotiana_benthamiana-Nicotiana_bonariensis-Nicotiana_cavicola-Nicotiana_debneyi-Nicotiana_glauca-Nicotiana_sylvestris-Nicotiana_tabacum
8	4	Nicotiana_knightiana-Nicotiana_obtusifolia-Nicotiana_otophora-Nicotiana_paniculata-Nicotiana_plumbaginifolia-Nicotiana_tabacum-Nicotiana_tomentosiformis-Nicotiana_undulata
9	4	Nicotiana_africana-Nicotiana_benthamiana-Nicotiana_bonariensis-Nicotiana_cavicola-Nicotiana_debneyi-Nicotiana_noctiflora-Nicotiana_plumbaginifolia-Nicotiana_sylvestris-Nicotiana_tabacum
9	4	Nicotiana_debneyi-Nicotiana_knightiana-Nicotiana_obtusifolia-Nicotiana_otophora-Nicotiana_paniculata-Nicotiana_plumbaginifolia-Nicotiana_tabacum-Nicotiana_tomentosiformis-Nicotiana_undulata
10	4	Nicotiana_bonariensis-Nicotiana_knightiana-Nicotiana_obtusifolia-Nicotiana_otophora-Nicotiana_paniculata-Nicotiana_plumbaginifolia-Nicotiana_sylvestris-Nicotiana_tabacum-Nicotiana_tomentosiformis-Nicotiana_undulata
11	4	Nicotiana_africana-Nicotiana_attenuata-Nicotiana_benthamiana-Nicotiana_bonariensis-Nicotiana_cavicola-Nicotiana_debneyi-Nicotiana_glauca-Nicotiana_noctiflora-Nicotiana_pauciflora-Nicotiana_plumbaginifolia-Nicotiana_sylvestris
11	4	Nicotiana_africana-Nicotiana_attenuata-Nicotiana_benthamiana-Nicotiana_bonariensis-Nicotiana_debneyi-Nicotiana_glauca-Nicotiana_noctiflora-Nicotiana_pauciflora-Nicotiana_plumbaginifolia-Nicotiana_sylvestris-Nicotiana_tabacum
11	4	Nicotiana_africana-Nicotiana_attenuata-Nicotiana_benthamiana-Nicotiana_cavicola-Nicotiana_debneyi-Nicotiana_glauca-Nicotiana_knightiana-Nicotiana_noctiflora-Nicotiana_paniculata-Nicotiana_pauciflora-Nicotiana_undulata
11	4	Nicotiana_africana-Nicotiana_benthamiana-Nicotiana_bonariensis-Nicotiana_cavicola-Nicotiana_debneyi-Nicotiana_glauca-Nicotiana_noctiflora-Nicotiana_pauciflora-Nicotiana_plumbaginifolia-Nicotiana_sylvestris-Nicotiana_tabacum
13	4	Nicotiana_africana-Nicotiana_attenuata-Nicotiana_benthamiana-Nicotiana_cavicola-Nicotiana_debneyi-Nicotiana_knightiana-Nicotiana_obtusifolia-Nicotiana_otophora-Nicotiana_paniculata-Nicotiana_pauciflora-Nicotiana_tabacum-Nicotiana_tomentosiformis-Nicotiana_undulata
13	4	Nicotiana_africana-Nicotiana_benthamiana-Nicotiana_bonariensis-Nicotiana_cavicola-Nicotiana_debneyi-Nicotiana_glauca-Nicotiana_knightiana-Nicotiana_noctiflora-Nicotiana_paniculata-Nicotiana_plumbaginifolia-Nicotiana_sylvestris-Nicotiana_tabacum-Nicotiana_undulata
15	4	Nicotiana_africana-Nicotiana_attenuata-Nicotiana_benthamiana-Nicotiana_bonariensis-Nicotiana_cavicola-Nicotiana_debneyi-Nicotiana_glauca-Nicotiana_knightiana-Nicotiana_noctiflora-Nicotiana_obtusifolia-Nicotiana_paniculata-Nicotiana_pauciflora-Nicotiana_plumbaginifolia-Nicotiana_sylvestris-Nicotiana_tabacum
16	4	Nicotiana_africana-Nicotiana_attenuata-Nicotiana_benthamiana-Nicotiana_bonariensis-Nicotiana_cavicola-Nicotiana_glauca-Nicotiana_knightiana-Nicotiana_noctiflora-Nicotiana_obtusifolia-Nicotiana_otophora-Nicotiana_paniculata-Nicotiana_pauciflora-Nicotiana_plumbaginifolia-Nicotiana_tabacum-Nicotiana_tomentosiformis-Nicotiana_undulata
17	4	Nicotiana_africana-Nicotiana_benthamiana-Nicotiana_bonariensis-Nicotiana_cavicola-Nicotiana_debneyi-Nicotiana_glauca-Nicotiana_knightiana-Nicotiana_noctiflora-Nicotiana_obtusifolia-Nicotiana_otophora-Nicotiana_paniculata-Nicotiana_pauciflora-Nicotiana_plumbaginifolia-Nicotiana_sylvestris-Nicotiana_tabacum-Nicotiana_tomentosiformis-Nicotiana_undulata
15	4	Nicotiana_africana-Nicotiana_benthamiana-Nicotiana_bonariensis-Nicotiana_cavicola-Nicotiana_debneyi-Nicotiana_glauca-Nicotiana_knightiana-Nicotiana_obtusifolia-Nicotiana_otophora-Nicotiana_paniculata-Nicotiana_plumbaginifolia-Nicotiana_sylvestris-Nicotiana_tabacum-Nicotiana_tomentosiformis-Nicotiana_undulata
2	3	Nicotiana_africana-Nicotiana_glauca
2	3	Nicotiana_africana-Nicotiana_obtusifolia
2	3	Nicotiana_cavicola-Nicotiana_tabacum
3	3	Nicotiana_africana-Nicotiana_benthamiana-Nicotiana_plumbaginifolia
3	3	Nicotiana_africana-Nicotiana_debneyi-Nicotiana_plumbaginifolia
3	3	Nicotiana_bonariensis-Nicotiana_glauca-Nicotiana_plumbaginifolia
3	3	Nicotiana_knightiana-Nicotiana_paniculata-Nicotiana_tomentosiformis
3	3	Nicotiana_pauciflora-Nicotiana_sylvestris-Nicotiana_tabacum
3	3	Nicotiana_sylvestris-Nicotiana_tabacum-Nicotiana_undulata
4	3	Nicotiana_africana-Nicotiana_attenuata-Nicotiana_benthamiana-Nicotiana_cavicola
4	3	Nicotiana_africana-Nicotiana_attenuata-Nicotiana_benthamiana-Nicotiana_pauciflora
4	3	Nicotiana_africana-Nicotiana_attenuata-Nicotiana_noctiflora-Nicotiana_pauciflora
4	3	Nicotiana_africana-Nicotiana_benthamiana-Nicotiana_debneyi-Nicotiana_glauca
4	3	Nicotiana_africana-Nicotiana_benthamiana-Nicotiana_debneyi-Nicotiana_plumbaginifolia
4	3	Nicotiana_africana-Nicotiana_cavicola-Nicotiana_debneyi-Nicotiana_glauca
4	3	Nicotiana_africana-Nicotiana_cavicola-Nicotiana_glauca-Nicotiana_noctiflora
4	3	Nicotiana_benthamiana-Nicotiana_bonariensis-Nicotiana_debneyi-Nicotiana_plumbaginifolia
4	3	Nicotiana_benthamiana-Nicotiana_cavicola-Nicotiana_debneyi-Nicotiana_glauca
4	3	Nicotiana_benthamiana-Nicotiana_cavicola-Nicotiana_debneyi-Nicotiana_noctiflora
4	3	Nicotiana_bonariensis-Nicotiana_debneyi-Nicotiana_obtusifolia-Nicotiana_plumbaginifolia
4	3	Nicotiana_bonariensis-Nicotiana_glauca-Nicotiana_noctiflora-Nicotiana_plumbaginifolia
4	3	Nicotiana_debneyi-Nicotiana_plumbaginifolia-Nicotiana_sylvestris-Nicotiana_tabacum
4	3	Nicotiana_obtusifolia-Nicotiana_otophora-Nicotiana_tomentosiformis-Nicotiana_undulata
4	3	Nicotiana_otophora-Nicotiana_plumbaginifolia-Nicotiana_tabacum-Nicotiana_tomentosiformis
5	3	Nicotiana_africana-Nicotiana_attenuata-Nicotiana_benthamiana-Nicotiana_debneyi-Nicotiana_pauciflora
5	3	Nicotiana_africana-Nicotiana_attenuata-Nicotiana_glauca-Nicotiana_noctiflora-Nicotiana_pauciflora
5	3	Nicotiana_africana-Nicotiana_cavicola-Nicotiana_debneyi-Nicotiana_glauca-Nicotiana_noctiflora
5	3	Nicotiana_attenuata-Nicotiana_bonariensis-Nicotiana_glauca-Nicotiana_noctiflora-Nicotiana_pauciflora
5	3	Nicotiana_attenuata-Nicotiana_bonariensis-Nicotiana_noctiflora-Nicotiana_pauciflora-Nicotiana_plumbaginifolia
5	3	Nicotiana_attenuata-Nicotiana_cavicola-Nicotiana_glauca-Nicotiana_noctiflora-Nicotiana_pauciflora
5	3	Nicotiana_bonariensis-Nicotiana_otophora-Nicotiana_plumbaginifolia-Nicotiana_tabacum-Nicotiana_tomentosiformis
5	3	Nicotiana_glauca-Nicotiana_noctiflora-Nicotiana_plumbaginifolia-Nicotiana_sylvestris-Nicotiana_tabacum
5	3	Nicotiana_obtusifolia-Nicotiana_otophora-Nicotiana_plumbaginifolia-Nicotiana_tabacum-Nicotiana_tomentosiformis
6	3	Nicotiana_africana-Nicotiana_attenuata-Nicotiana_benthamiana-Nicotiana_bonariensis-Nicotiana_cavicola-Nicotiana_pauciflora
6	3	Nicotiana_africana-Nicotiana_benthamiana-Nicotiana_bonariensis-Nicotiana_cavicola-Nicotiana_glauca-Nicotiana_noctiflora
6	3	Nicotiana_africana-Nicotiana_benthamiana-Nicotiana_bonariensis-Nicotiana_debneyi-Nicotiana_glauca-Nicotiana_noctiflora
6	3	Nicotiana_africana-Nicotiana_benthamiana-Nicotiana_cavicola-Nicotiana_glauca-Nicotiana_noctiflora-Nicotiana_pauciflora
6	3	Nicotiana_africana-Nicotiana_benthamiana-Nicotiana_cavicola-Nicotiana_glauca-Nicotiana_sylvestris-Nicotiana_tabacum
6	3	Nicotiana_attenuata-Nicotiana_obtusifolia-Nicotiana_otophora-Nicotiana_pauciflora-Nicotiana_tabacum-Nicotiana_tomentosiformis
7	3	Nicotiana_africana-Nicotiana_attenuata-Nicotiana_benthamiana-Nicotiana_cavicola-Nicotiana_debneyi-Nicotiana_sylvestris-Nicotiana_tabacum
7	3	Nicotiana_attenuata-Nicotiana_glauca-Nicotiana_noctiflora-Nicotiana_otophora-Nicotiana_pauciflora-Nicotiana_tabacum-Nicotiana_tomentosiformis
8	3	Nicotiana_africana-Nicotiana_benthamiana-Nicotiana_cavicola-Nicotiana_debneyi-Nicotiana_obtusifolia-Nicotiana_plumbaginifolia-Nicotiana_sylvestris-Nicotiana_tabacum
8	3	Nicotiana_attenuata-Nicotiana_bonariensis-Nicotiana_glauca-Nicotiana_noctiflora-Nicotiana_pauciflora-Nicotiana_plumbaginifolia-Nicotiana_sylvestris-Nicotiana_tabacum
8	3	Nicotiana_attenuata-Nicotiana_glauca-Nicotiana_noctiflora-Nicotiana_obtusifolia-Nicotiana_otophora-Nicotiana_pauciflora-Nicotiana_tabacum-Nicotiana_tomentosiformis
8	3	Nicotiana_attenuata-Nicotiana_knightiana-Nicotiana_obtusifolia-Nicotiana_otophora-Nicotiana_paniculata-Nicotiana_tabacum-Nicotiana_tomentosiformis-Nicotiana_undulata
8	3	Nicotiana_bonariensis-Nicotiana_knightiana-Nicotiana_otophora-Nicotiana_paniculata-Nicotiana_plumbaginifolia-Nicotiana_tabacum-Nicotiana_tomentosiformis-Nicotiana_undulata
9	3	Nicotiana_africana-Nicotiana_attenuata-Nicotiana_benthamiana-Nicotiana_cavicola-Nicotiana_debneyi-Nicotiana_pauciflora-Nicotiana_plumbaginifolia-Nicotiana_sylvestris-Nicotiana_tabacum
9	3	Nicotiana_africana-Nicotiana_attenuata-Nicotiana_benthamiana-Nicotiana_debneyi-Nicotiana_glauca-Nicotiana_noctiflora-Nicotiana_pauciflora-Nicotiana_sylvestris-Nicotiana_tabacum
9	3	Nicotiana_africana-Nicotiana_benthamiana-Nicotiana_bonariensis-Nicotiana_cavicola-Nicotiana_debneyi-Nicotiana_glauca-Nicotiana_noctiflora-Nicotiana_sylvestris-Nicotiana_tabacum
9	3	Nicotiana_africana-Nicotiana_benthamiana-Nicotiana_cavicola-Nicotiana_debneyi-Nicotiana_glauca-Nicotiana_noctiflora-Nicotiana_plumbaginifolia-Nicotiana_sylvestris-Nicotiana_tabacum
9	3	Nicotiana_africana-Nicotiana_benthamiana-Nicotiana_cavicola-Nicotiana_debneyi-Nicotiana_obtusifolia-Nicotiana_otophora-Nicotiana_sylvestris-Nicotiana_tabacum-Nicotiana_tomentosiformis
9	3	Nicotiana_glauca-Nicotiana_knightiana-Nicotiana_noctiflora-Nicotiana_obtusifolia-Nicotiana_otophora-Nicotiana_paniculata-Nicotiana_tabacum-Nicotiana_tomentosiformis-Nicotiana_undulata
9	3	Nicotiana_knightiana-Nicotiana_obtusifolia-Nicotiana_otophora-Nicotiana_paniculata-Nicotiana_plumbaginifolia-Nicotiana_sylvestris-Nicotiana_tabacum-Nicotiana_tomentosiformis-Nicotiana_undulata
10	3	Nicotiana_attenuata-Nicotiana_knightiana-Nicotiana_noctiflora-Nicotiana_obtusifolia-Nicotiana_otophora-Nicotiana_paniculata-Nicotiana_pauciflora-Nicotiana_tabacum-Nicotiana_tomentosiformis-Nicotiana_undulata
11	3	Nicotiana_africana-Nicotiana_attenuata-Nicotiana_benthamiana-Nicotiana_cavicola-Nicotiana_debneyi-Nicotiana_glauca-Nicotiana_noctiflora-Nicotiana_pauciflora-Nicotiana_sylvestris-Nicotiana_tabacum-Nicotiana_undulata
12	3	Nicotiana_africana-Nicotiana_benthamiana-Nicotiana_cavicola-Nicotiana_debneyi-Nicotiana_glauca-Nicotiana_knightiana-Nicotiana_obtusifolia-Nicotiana_otophora-Nicotiana_paniculata-Nicotiana_tabacum-Nicotiana_tomentosiformis-Nicotiana_undulata
12	3	Nicotiana_africana-Nicotiana_benthamiana-Nicotiana_cavicola-Nicotiana_debneyi-Nicotiana_knightiana-Nicotiana_obtusifolia-Nicotiana_otophora-Nicotiana_paniculata-Nicotiana_sylvestris-Nicotiana_tabacum-Nicotiana_tomentosiformis-Nicotiana_undulata
12	3	Nicotiana_attenuata-Nicotiana_glauca-Nicotiana_knightiana-Nicotiana_noctiflora-Nicotiana_obtusifolia-Nicotiana_otophora-Nicotiana_paniculata-Nicotiana_pauciflora-Nicotiana_sylvestris-Nicotiana_tabacum-Nicotiana_tomentosiformis-Nicotiana_undulata
13	3	Nicotiana_africana-Nicotiana_attenuata-Nicotiana_benthamiana-Nicotiana_cavicola-Nicotiana_debneyi-Nicotiana_glauca-Nicotiana_noctiflora-Nicotiana_obtusifolia-Nicotiana_otophora-Nicotiana_pauciflora-Nicotiana_sylvestris-Nicotiana_tabacum-Nicotiana_tomentosiformis
13	3	Nicotiana_africana-Nicotiana_attenuata-Nicotiana_benthamiana-Nicotiana_debneyi-Nicotiana_knightiana-Nicotiana_obtusifolia-Nicotiana_otophora-Nicotiana_paniculata-Nicotiana_pauciflora-Nicotiana_sylvestris-Nicotiana_tabacum-Nicotiana_tomentosiformis-Nicotiana_undulata
14	3	Nicotiana_africana-Nicotiana_attenuata-Nicotiana_benthamiana-Nicotiana_bonariensis-Nicotiana_cavicola-Nicotiana_debneyi-Nicotiana_glauca-Nicotiana_noctiflora-Nicotiana_obtusifolia-Nicotiana_otophora-Nicotiana_pauciflora-Nicotiana_plumbaginifolia-Nicotiana_tabacum-Nicotiana_tomentosiformis
14	3	Nicotiana_africana-Nicotiana_attenuata-Nicotiana_benthamiana-Nicotiana_bonariensis-Nicotiana_cavicola-Nicotiana_debneyi-Nicotiana_glauca-Nicotiana_noctiflora-Nicotiana_obtusifolia-Nicotiana_pauciflora-Nicotiana_plumbaginifolia-Nicotiana_sylvestris-Nicotiana_tabacum-Nicotiana_undulata
14	3	Nicotiana_africana-Nicotiana_attenuata-Nicotiana_benthamiana-Nicotiana_cavicola-Nicotiana_debneyi-Nicotiana_glauca-Nicotiana_knightiana-Nicotiana_noctiflora-Nicotiana_obtusifolia-Nicotiana_paniculata-Nicotiana_pauciflora-Nicotiana_sylvestris-Nicotiana_tabacum-Nicotiana_undulata
14	3	Nicotiana_africana-Nicotiana_attenuata-Nicotiana_benthamiana-Nicotiana_cavicola-Nicotiana_debneyi-Nicotiana_knightiana-Nicotiana_obtusifolia-Nicotiana_otophora-Nicotiana_paniculata-Nicotiana_pauciflora-Nicotiana_sylvestris-Nicotiana_tabacum-Nicotiana_tomentosiformis-Nicotiana_undulata
14	3	Nicotiana_africana-Nicotiana_attenuata-Nicotiana_benthamiana-Nicotiana_cavicola-Nicotiana_glauca-Nicotiana_knightiana-Nicotiana_noctiflora-Nicotiana_obtusifolia-Nicotiana_otophora-Nicotiana_paniculata-Nicotiana_pauciflora-Nicotiana_tabacum-Nicotiana_tomentosiformis-Nicotiana_undulata
14	3	Nicotiana_africana-Nicotiana_benthamiana-Nicotiana_bonariensis-Nicotiana_cavicola-Nicotiana_debneyi-Nicotiana_glauca-Nicotiana_knightiana-Nicotiana_obtusifolia-Nicotiana_otophora-Nicotiana_paniculata-Nicotiana_plumbaginifolia-Nicotiana_tabacum-Nicotiana_tomentosiformis-Nicotiana_undulata
14	3	Nicotiana_africana-Nicotiana_benthamiana-Nicotiana_cavicola-Nicotiana_debneyi-Nicotiana_glauca-Nicotiana_knightiana-Nicotiana_noctiflora-Nicotiana_obtusifolia-Nicotiana_otophora-Nicotiana_paniculata-Nicotiana_sylvestris-Nicotiana_tabacum-Nicotiana_tomentosiformis-Nicotiana_undulata
15	3	Nicotiana_africana-Nicotiana_attenuata-Nicotiana_benthamiana-Nicotiana_bonariensis-Nicotiana_cavicola-Nicotiana_debneyi-Nicotiana_knightiana-Nicotiana_obtusifolia-Nicotiana_otophora-Nicotiana_paniculata-Nicotiana_plumbaginifolia-Nicotiana_sylvestris-Nicotiana_tabacum-Nicotiana_tomentosiformis-Nicotiana_undulata
16	3	Nicotiana_africana-Nicotiana_attenuata-Nicotiana_benthamiana-Nicotiana_bonariensis-Nicotiana_cavicola-Nicotiana_debneyi-Nicotiana_glauca-Nicotiana_knightiana-Nicotiana_noctiflora-Nicotiana_otophora-Nicotiana_paniculata-Nicotiana_pauciflora-Nicotiana_plumbaginifolia-Nicotiana_sylvestris-Nicotiana_tabacum-Nicotiana_tomentosiformis
16	3	Nicotiana_africana-Nicotiana_attenuata-Nicotiana_benthamiana-Nicotiana_bonariensis-Nicotiana_cavicola-Nicotiana_debneyi-Nicotiana_glauca-Nicotiana_knightiana-Nicotiana_obtusifolia-Nicotiana_otophora-Nicotiana_paniculata-Nicotiana_plumbaginifolia-Nicotiana_sylvestris-Nicotiana_tabacum-Nicotiana_tomentosiformis-Nicotiana_undulata
17	3	Nicotiana_africana-Nicotiana_attenuata-Nicotiana_benthamiana-Nicotiana_bonariensis-Nicotiana_cavicola-Nicotiana_debneyi-Nicotiana_glauca-Nicotiana_noctiflora-Nicotiana_obtusifolia-Nicotiana_otophora-Nicotiana_paniculata-Nicotiana_pauciflora-Nicotiana_plumbaginifolia-Nicotiana_sylvestris-Nicotiana_tabacum-Nicotiana_tomentosiformis-Nicotiana_undulata
2	2	Nicotiana_benthamiana-Nicotiana_bonariensis
2	2	Nicotiana_bonariensis-Nicotiana_glauca
2	2	Nicotiana_bonariensis-Nicotiana_pauciflora
2	2	Nicotiana_debneyi-Nicotiana_pauciflora
2	2	Nicotiana_glauca-Nicotiana_plumbaginifolia
2	2	Nicotiana_glauca-Nicotiana_sylvestris
2	2	Nicotiana_knightiana-Nicotiana_obtusifolia
2	2	Nicotiana_knightiana-Nicotiana_otophora
2	2	Nicotiana_knightiana-Nicotiana_undulata
2	2	Nicotiana_noctiflora-Nicotiana_obtusifolia
2	2	Nicotiana_noctiflora-Nicotiana_plumbaginifolia
2	2	Nicotiana_obtusifolia-Nicotiana_plumbaginifolia
2	2	Nicotiana_obtusifolia-Nicotiana_tomentosiformis
2	2	Nicotiana_paniculata-Nicotiana_undulata
3	2	Nicotiana_africana-Nicotiana_benthamiana-Nicotiana_noctiflora
3	2	Nicotiana_africana-Nicotiana_benthamiana-Nicotiana_sylvestris
3	2	Nicotiana_africana-Nicotiana_debneyi-Nicotiana_noctiflora
3	2	Nicotiana_attenuata-Nicotiana_benthamiana-Nicotiana_debneyi
3	2	Nicotiana_attenuata-Nicotiana_obtusifolia-Nicotiana_pauciflora
3	2	Nicotiana_attenuata-Nicotiana_pauciflora-Nicotiana_plumbaginifolia
3	2	Nicotiana_attenuata-Nicotiana_pauciflora-Nicotiana_undulata
3	2	Nicotiana_benthamiana-Nicotiana_bonariensis-Nicotiana_cavicola
3	2	Nicotiana_benthamiana-Nicotiana_cavicola-Nicotiana_tabacum
3	2	Nicotiana_benthamiana-Nicotiana_debneyi-Nicotiana_plumbaginifolia
3	2	Nicotiana_benthamiana-Nicotiana_sylvestris-Nicotiana_tabacum
3	2	Nicotiana_bonariensis-Nicotiana_knightiana-Nicotiana_paniculata
3	2	Nicotiana_bonariensis-Nicotiana_obtusifolia-Nicotiana_plumbaginifolia
3	2	Nicotiana_bonariensis-Nicotiana_plumbaginifolia-Nicotiana_undulata
3	2	Nicotiana_debneyi-Nicotiana_glauca-Nicotiana_plumbaginifolia
3	2	Nicotiana_obtusifolia-Nicotiana_otophora-Nicotiana_tabacum
3	2	Nicotiana_obtusifolia-Nicotiana_sylvestris-Nicotiana_tabacum
3	2	Nicotiana_otophora-Nicotiana_tomentosiformis-Nicotiana_undulata
3	2	Nicotiana_tabacum-Nicotiana_tomentosiformis-Nicotiana_undulata
4	2	Nicotiana_africana-Nicotiana_benthamiana-Nicotiana_bonariensis-Nicotiana_debneyi
4	2	Nicotiana_africana-Nicotiana_benthamiana-Nicotiana_cavicola-Nicotiana_tabacum
4	2	Nicotiana_africana-Nicotiana_benthamiana-Nicotiana_debneyi-Nicotiana_noctiflora
4	2	Nicotiana_africana-Nicotiana_bonariensis-Nicotiana_debneyi-Nicotiana_plumbaginifolia
4	2	Nicotiana_africana-Nicotiana_cavicola-Nicotiana_debneyi-Nicotiana_plumbaginifolia
4	2	Nicotiana_africana-Nicotiana_debneyi-Nicotiana_sylvestris-Nicotiana_tabacum
4	2	Nicotiana_attenuata-Nicotiana_bonariensis-Nicotiana_noctiflora-Nicotiana_pauciflora
4	2	Nicotiana_attenuata-Nicotiana_debneyi-Nicotiana_pauciflora-Nicotiana_plumbaginifolia
4	2	Nicotiana_attenuata-Nicotiana_glauca-Nicotiana_pauciflora-Nicotiana_plumbaginifolia
4	2	Nicotiana_benthamiana-Nicotiana_cavicola-Nicotiana_debneyi-Nicotiana_sylvestris
4	2	Nicotiana_bonariensis-Nicotiana_debneyi-Nicotiana_noctiflora-Nicotiana_plumbaginifolia
4	2	Nicotiana_bonariensis-Nicotiana_debneyi-Nicotiana_sylvestris-Nicotiana_tabacum
4	2	Nicotiana_bonariensis-Nicotiana_otophora-Nicotiana_tabacum-Nicotiana_tomentosiformis
4	2	Nicotiana_debneyi-Nicotiana_knightiana-Nicotiana_paniculata-Nicotiana_undulata
4	2	Nicotiana_knightiana-Nicotiana_obtusifolia-Nicotiana_paniculata-Nicotiana_tomentosiformis
4	2	Nicotiana_knightiana-Nicotiana_paniculata-Nicotiana_sylvestris-Nicotiana_tabacum
4	2	Nicotiana_plumbaginifolia-Nicotiana_sylvestris-Nicotiana_tabacum-Nicotiana_undulata
5	2	Nicotiana_africana-Nicotiana_attenuata-Nicotiana_benthamiana-Nicotiana_glauca-Nicotiana_pauciflora
5	2	Nicotiana_africana-Nicotiana_attenuata-Nicotiana_debneyi-Nicotiana_noctiflora-Nicotiana_pauciflora
5	2	Nicotiana_africana-Nicotiana_benthamiana-Nicotiana_bonariensis-Nicotiana_cavicola-Nicotiana_noctiflora
5	2	Nicotiana_africana-Nicotiana_benthamiana-Nicotiana_cavicola-Nicotiana_debneyi-Nicotiana_tabacum
5	2	Nicotiana_africana-Nicotiana_benthamiana-Nicotiana_plumbaginifolia-Nicotiana_sylvestris-Nicotiana_tabacum
5	2	Nicotiana_africana-Nicotiana_bonariensis-Nicotiana_cavicola-Nicotiana_sylvestris-Nicotiana_tabacum
5	2	Nicotiana_africana-Nicotiana_bonariensis-Nicotiana_plumbaginifolia-Nicotiana_sylvestris-Nicotiana_tabacum
5	2	Nicotiana_attenuata-Nicotiana_benthamiana-Nicotiana_cavicola-Nicotiana_debneyi-Nicotiana_pauciflora
5	2	Nicotiana_attenuata-Nicotiana_bonariensis-Nicotiana_pauciflora-Nicotiana_sylvestris-Nicotiana_tabacum
5	2	Nicotiana_attenuata-Nicotiana_knightiana-Nicotiana_paniculata-Nicotiana_pauciflora-Nicotiana_undulata
5	2	Nicotiana_attenuata-Nicotiana_noctiflora-Nicotiana_pauciflora-Nicotiana_sylvestris-Nicotiana_tabacum
5	2	Nicotiana_attenuata-Nicotiana_otophora-Nicotiana_pauciflora-Nicotiana_tabacum-Nicotiana_tomentosiformis
5	2	Nicotiana_attenuata-Nicotiana_pauciflora-Nicotiana_plumbaginifolia-Nicotiana_sylvestris-Nicotiana_tabacum
5	2	Nicotiana_benthamiana-Nicotiana_cavicola-Nicotiana_debneyi-Nicotiana_glauca-Nicotiana_noctiflora
5	2	Nicotiana_bonariensis-Nicotiana_knightiana-Nicotiana_obtusifolia-Nicotiana_paniculata-Nicotiana_undulata
5	2	Nicotiana_bonariensis-Nicotiana_noctiflora-Nicotiana_plumbaginifolia-Nicotiana_sylvestris-Nicotiana_tabacum
5	2	Nicotiana_bonariensis-Nicotiana_obtusifolia-Nicotiana_otophora-Nicotiana_tabacum-Nicotiana_tomentosiformis
5	2	Nicotiana_debneyi-Nicotiana_knightiana-Nicotiana_paniculata-Nicotiana_plumbaginifolia-Nicotiana_undulata
5	2	Nicotiana_knightiana-Nicotiana_obtusifolia-Nicotiana_otophora-Nicotiana_paniculata-Nicotiana_tomentosiformis
5	2	Nicotiana_knightiana-Nicotiana_paniculata-Nicotiana_tabacum-Nicotiana_tomentosiformis-Nicotiana_undulata
5	2	Nicotiana_obtusifolia-Nicotiana_otophora-Nicotiana_sylvestris-Nicotiana_tabacum-Nicotiana_tomentosiformis
6	2	Nicotiana_africana-Nicotiana_attenuata-Nicotiana_benthamiana-Nicotiana_cavicola-Nicotiana_glauca-Nicotiana_noctiflora
6	2	Nicotiana_africana-Nicotiana_attenuata-Nicotiana_benthamiana-Nicotiana_cavicola-Nicotiana_noctiflora-Nicotiana_pauciflora
6	2	Nicotiana_africana-Nicotiana_attenuata-Nicotiana_benthamiana-Nicotiana_glauca-Nicotiana_noctiflora-Nicotiana_pauciflora
6	2	Nicotiana_africana-Nicotiana_benthamiana-Nicotiana_bonariensis-Nicotiana_cavicola-Nicotiana_pauciflora-Nicotiana_plumbaginifolia
6	2	Nicotiana_africana-Nicotiana_benthamiana-Nicotiana_cavicola-Nicotiana_debneyi-Nicotiana_glauca-Nicotiana_plumbaginifolia
6	2	Nicotiana_africana-Nicotiana_benthamiana-Nicotiana_cavicola-Nicotiana_debneyi-Nicotiana_knightiana-Nicotiana_paniculata
6	2	Nicotiana_africana-Nicotiana_benthamiana-Nicotiana_cavicola-Nicotiana_debneyi-Nicotiana_noctiflora-Nicotiana_plumbaginifolia
6	2	Nicotiana_africana-Nicotiana_benthamiana-Nicotiana_debneyi-Nicotiana_glauca-Nicotiana_noctiflora-Nicotiana_pauciflora
6	2	Nicotiana_africana-Nicotiana_bonariensis-Nicotiana_cavicola-Nicotiana_plumbaginifolia-Nicotiana_sylvestris-Nicotiana_tabacum
6	2	Nicotiana_attenuata-Nicotiana_bonariensis-Nicotiana_glauca-Nicotiana_noctiflora-Nicotiana_pauciflora-Nicotiana_plumbaginifolia
6	2	Nicotiana_attenuata-Nicotiana_knightiana-Nicotiana_obtusifolia-Nicotiana_paniculata-Nicotiana_pauciflora-Nicotiana_undulata
6	2	Nicotiana_benthamiana-Nicotiana_bonariensis-Nicotiana_debneyi-Nicotiana_plumbaginifolia-Nicotiana_sylvestris-Nicotiana_tabacum
6	2	Nicotiana_benthamiana-Nicotiana_cavicola-Nicotiana_debneyi-Nicotiana_glauca-Nicotiana_sylvestris-Nicotiana_tabacum
6	2	Nicotiana_bonariensis-Nicotiana_debneyi-Nicotiana_glauca-Nicotiana_noctiflora-Nicotiana_pauciflora-Nicotiana_plumbaginifolia
6	2	Nicotiana_bonariensis-Nicotiana_glauca-Nicotiana_noctiflora-Nicotiana_plumbaginifolia-Nicotiana_sylvestris-Nicotiana_tabacum
6	2	Nicotiana_knightiana-Nicotiana_obtusifolia-Nicotiana_paniculata-Nicotiana_tabacum-Nicotiana_tomentosiformis-Nicotiana_undulata
7	2	Nicotiana_africana-Nicotiana_attenuata-Nicotiana_benthamiana-Nicotiana_cavicola-Nicotiana_debneyi-Nicotiana_glauca-Nicotiana_noctiflora
7	2	Nicotiana_africana-Nicotiana_attenuata-Nicotiana_benthamiana-Nicotiana_cavicola-Nicotiana_debneyi-Nicotiana_pauciflora-Nicotiana_plumbaginifolia
7	2	Nicotiana_africana-Nicotiana_attenuata-Nicotiana_benthamiana-Nicotiana_debneyi-Nicotiana_pauciflora-Nicotiana_sylvestris-Nicotiana_tabacum
7	2	Nicotiana_africana-Nicotiana_attenuata-Nicotiana_bonariensis-Nicotiana_glauca-Nicotiana_noctiflora-Nicotiana_pauciflora-Nicotiana_plumbaginifolia
7	2	Nicotiana_africana-Nicotiana_attenuata-Nicotiana_cavicola-Nicotiana_debneyi-Nicotiana_glauca-Nicotiana_noctiflora-Nicotiana_pauciflora
7	2	Nicotiana_africana-Nicotiana_attenuata-Nicotiana_glauca-Nicotiana_noctiflora-Nicotiana_pauciflora-Nicotiana_sylvestris-Nicotiana_tabacum
7	2	Nicotiana_africana-Nicotiana_benthamiana-Nicotiana_bonariensis-Nicotiana_cavicola-Nicotiana_glauca-Nicotiana_noctiflora-Nicotiana_plumbaginifolia
7	2	Nicotiana_africana-Nicotiana_benthamiana-Nicotiana_cavicola-Nicotiana_debneyi-Nicotiana_otophora-Nicotiana_tabacum-Nicotiana_tomentosiformis
7	2	Nicotiana_africana-Nicotiana_benthamiana-Nicotiana_cavicola-Nicotiana_glauca-Nicotiana_noctiflora-Nicotiana_obtusifolia-Nicotiana_pauciflora
7	2	Nicotiana_africana-Nicotiana_benthamiana-Nicotiana_cavicola-Nicotiana_glauca-Nicotiana_plumbaginifolia-Nicotiana_sylvestris-Nicotiana_tabacum
7	2	Nicotiana_africana-Nicotiana_benthamiana-Nicotiana_cavicola-Nicotiana_obtusifolia-Nicotiana_otophora-Nicotiana_tabacum-Nicotiana_tomentosiformis
7	2	Nicotiana_africana-Nicotiana_benthamiana-Nicotiana_debneyi-Nicotiana_glauca-Nicotiana_noctiflora-Nicotiana_sylvestris-Nicotiana_tabacum
7	2	Nicotiana_africana-Nicotiana_bonariensis-Nicotiana_cavicola-Nicotiana_debneyi-Nicotiana_plumbaginifolia-Nicotiana_sylvestris-Nicotiana_tabacum
7	2	Nicotiana_attenuata-Nicotiana_bonariensis-Nicotiana_debneyi-Nicotiana_pauciflora-Nicotiana_plumbaginifolia-Nicotiana_sylvestris-Nicotiana_tabacum
7	2	Nicotiana_attenuata-Nicotiana_noctiflora-Nicotiana_obtusifolia-Nicotiana_otophora-Nicotiana_pauciflora-Nicotiana_tabacum-Nicotiana_tomentosiformis
7	2	Nicotiana_bonariensis-Nicotiana_knightiana-Nicotiana_otophora-Nicotiana_paniculata-Nicotiana_tabacum-Nicotiana_tomentosiformis-Nicotiana_undulata
8	2	Nicotiana_africana-Nicotiana_attenuata-Nicotiana_benthamiana-Nicotiana_cavicola-Nicotiana_glauca-Nicotiana_noctiflora-Nicotiana_pauciflora-Nicotiana_plumbaginifolia
8	2	Nicotiana_africana-Nicotiana_benthamiana-Nicotiana_bonariensis-Nicotiana_cavicola-Nicotiana_glauca-Nicotiana_plumbaginifolia-Nicotiana_sylvestris-Nicotiana_tabacum
8	2	Nicotiana_africana-Nicotiana_benthamiana-Nicotiana_bonariensis-Nicotiana_debneyi-Nicotiana_glauca-Nicotiana_plumbaginifolia-Nicotiana_sylvestris-Nicotiana_tabacum
8	2	Nicotiana_africana-Nicotiana_benthamiana-Nicotiana_bonariensis-Nicotiana_glauca-Nicotiana_noctiflora-Nicotiana_plumbaginifolia-Nicotiana_sylvestris-Nicotiana_tabacum
8	2	Nicotiana_africana-Nicotiana_benthamiana-Nicotiana_cavicola-Nicotiana_debneyi-Nicotiana_knightiana-Nicotiana_obtusifolia-Nicotiana_paniculata-Nicotiana_undulata
8	2	Nicotiana_africana-Nicotiana_benthamiana-Nicotiana_knightiana-Nicotiana_obtusifolia-Nicotiana_otophora-Nicotiana_paniculata-Nicotiana_tabacum-Nicotiana_tomentosiformis
8	2	Nicotiana_debneyi-Nicotiana_knightiana-Nicotiana_obtusifolia-Nicotiana_otophora-Nicotiana_paniculata-Nicotiana_tabacum-Nicotiana_tomentosiformis-Nicotiana_undulata
9	2	Nicotiana_africana-Nicotiana_benthamiana-Nicotiana_bonariensis-Nicotiana_cavicola-Nicotiana_debneyi-Nicotiana_obtusifolia-Nicotiana_plumbaginifolia-Nicotiana_sylvestris-Nicotiana_tabacum
9	2	Nicotiana_africana-Nicotiana_benthamiana-Nicotiana_bonariensis-Nicotiana_cavicola-Nicotiana_debneyi-Nicotiana_plumbaginifolia-Nicotiana_sylvestris-Nicotiana_tabacum-Nicotiana_undulata
9	2	Nicotiana_africana-Nicotiana_benthamiana-Nicotiana_cavicola-Nicotiana_knightiana-Nicotiana_otophora-Nicotiana_paniculata-Nicotiana_tabacum-Nicotiana_tomentosiformis-Nicotiana_undulata
9	2	Nicotiana_africana-Nicotiana_benthamiana-Nicotiana_knightiana-Nicotiana_obtusifolia-Nicotiana_otophora-Nicotiana_paniculata-Nicotiana_tabacum-Nicotiana_tomentosiformis-Nicotiana_undulata
9	2	Nicotiana_attenuata-Nicotiana_knightiana-Nicotiana_obtusifolia-Nicotiana_otophora-Nicotiana_paniculata-Nicotiana_sylvestris-Nicotiana_tabacum-Nicotiana_tomentosiformis-Nicotiana_undulata
10	2	Nicotiana_africana-Nicotiana_attenuata-Nicotiana_benthamiana-Nicotiana_bonariensis-Nicotiana_cavicola-Nicotiana_glauca-Nicotiana_noctiflora-Nicotiana_pauciflora-Nicotiana_plumbaginifolia-Nicotiana_sylvestris
10	2	Nicotiana_africana-Nicotiana_attenuata-Nicotiana_benthamiana-Nicotiana_debneyi-Nicotiana_glauca-Nicotiana_noctiflora-Nicotiana_pauciflora-Nicotiana_plumbaginifolia-Nicotiana_sylvestris-Nicotiana_tabacum
10	2	Nicotiana_africana-Nicotiana_attenuata-Nicotiana_bonariensis-Nicotiana_cavicola-Nicotiana_debneyi-Nicotiana_glauca-Nicotiana_noctiflora-Nicotiana_pauciflora-Nicotiana_plumbaginifolia-Nicotiana_sylvestris
10	2	Nicotiana_attenuata-Nicotiana_knightiana-Nicotiana_obtusifolia-Nicotiana_otophora-Nicotiana_paniculata-Nicotiana_pauciflora-Nicotiana_sylvestris-Nicotiana_tabacum-Nicotiana_tomentosiformis-Nicotiana_undulata
11	2	Nicotiana_africana-Nicotiana_attenuata-Nicotiana_benthamiana-Nicotiana_bonariensis-Nicotiana_cavicola-Nicotiana_debneyi-Nicotiana_glauca-Nicotiana_pauciflora-Nicotiana_plumbaginifolia-Nicotiana_sylvestris-Nicotiana_tabacum
11	2	Nicotiana_africana-Nicotiana_attenuata-Nicotiana_benthamiana-Nicotiana_bonariensis-Nicotiana_cavicola-Nicotiana_debneyi-Nicotiana_knightiana-Nicotiana_paniculata-Nicotiana_pauciflora-Nicotiana_plumbaginifolia-Nicotiana_undulata
11	2	Nicotiana_africana-Nicotiana_benthamiana-Nicotiana_bonariensis-Nicotiana_cavicola-Nicotiana_debneyi-Nicotiana_knightiana-Nicotiana_paniculata-Nicotiana_plumbaginifolia-Nicotiana_sylvestris-Nicotiana_tabacum-Nicotiana_undulata
11	2	Nicotiana_africana-Nicotiana_benthamiana-Nicotiana_bonariensis-Nicotiana_cavicola-Nicotiana_debneyi-Nicotiana_obtusifolia-Nicotiana_otophora-Nicotiana_plumbaginifolia-Nicotiana_sylvestris-Nicotiana_tabacum-Nicotiana_tomentosiformis
11	2	Nicotiana_africana-Nicotiana_benthamiana-Nicotiana_bonariensis-Nicotiana_knightiana-Nicotiana_otophora-Nicotiana_paniculata-Nicotiana_plumbaginifolia-Nicotiana_sylvestris-Nicotiana_tabacum-Nicotiana_tomentosiformis-Nicotiana_undulata
11	2	Nicotiana_africana-Nicotiana_benthamiana-Nicotiana_debneyi-Nicotiana_knightiana-Nicotiana_obtusifolia-Nicotiana_otophora-Nicotiana_paniculata-Nicotiana_sylvestris-Nicotiana_tabacum-Nicotiana_tomentosiformis-Nicotiana_undulata
11	2	Nicotiana_africana-Nicotiana_cavicola-Nicotiana_debneyi-Nicotiana_knightiana-Nicotiana_obtusifolia-Nicotiana_otophora-Nicotiana_paniculata-Nicotiana_sylvestris-Nicotiana_tabacum-Nicotiana_tomentosiformis-Nicotiana_undulata
11	2	Nicotiana_benthamiana-Nicotiana_bonariensis-Nicotiana_cavicola-Nicotiana_knightiana-Nicotiana_obtusifolia-Nicotiana_otophora-Nicotiana_paniculata-Nicotiana_plumbaginifolia-Nicotiana_tabacum-Nicotiana_tomentosiformis-Nicotiana_undulata
12	2	Nicotiana_africana-Nicotiana_attenuata-Nicotiana_benthamiana-Nicotiana_bonariensis-Nicotiana_cavicola-Nicotiana_debneyi-Nicotiana_glauca-Nicotiana_knightiana-Nicotiana_noctiflora-Nicotiana_paniculata-Nicotiana_pauciflora-Nicotiana_undulata
12	2	Nicotiana_africana-Nicotiana_attenuata-Nicotiana_benthamiana-Nicotiana_cavicola-Nicotiana_debneyi-Nicotiana_glauca-Nicotiana_noctiflora-Nicotiana_otophora-Nicotiana_pauciflora-Nicotiana_sylvestris-Nicotiana_tabacum-Nicotiana_tomentosiformis
12	2	Nicotiana_africana-Nicotiana_attenuata-Nicotiana_benthamiana-Nicotiana_cavicola-Nicotiana_glauca-Nicotiana_knightiana-Nicotiana_noctiflora-Nicotiana_paniculata-Nicotiana_pauciflora-Nicotiana_sylvestris-Nicotiana_tabacum-Nicotiana_undulata
12	2	Nicotiana_africana-Nicotiana_attenuata-Nicotiana_benthamiana-Nicotiana_debneyi-Nicotiana_knightiana-Nicotiana_obtusifolia-Nicotiana_otophora-Nicotiana_paniculata-Nicotiana_pauciflora-Nicotiana_tabacum-Nicotiana_tomentosiformis-Nicotiana_undulata
12	2	Nicotiana_africana-Nicotiana_benthamiana-Nicotiana_bonariensis-Nicotiana_cavicola-Nicotiana_debneyi-Nicotiana_knightiana-Nicotiana_obtusifolia-Nicotiana_otophora-Nicotiana_paniculata-Nicotiana_plumbaginifolia-Nicotiana_tabacum-Nicotiana_tomentosiformis
12	2	Nicotiana_africana-Nicotiana_benthamiana-Nicotiana_cavicola-Nicotiana_knightiana-Nicotiana_obtusifolia-Nicotiana_otophora-Nicotiana_paniculata-Nicotiana_plumbaginifolia-Nicotiana_sylvestris-Nicotiana_tabacum-Nicotiana_tomentosiformis-Nicotiana_undulata
13	2	Nicotiana_africana-Nicotiana_attenuata-Nicotiana_benthamiana-Nicotiana_bonariensis-Nicotiana_cavicola-Nicotiana_debneyi-Nicotiana_glauca-Nicotiana_knightiana-Nicotiana_noctiflora-Nicotiana_paniculata-Nicotiana_pauciflora-Nicotiana_sylvestris-Nicotiana_tabacum
13	2	Nicotiana_africana-Nicotiana_attenuata-Nicotiana_benthamiana-Nicotiana_bonariensis-Nicotiana_cavicola-Nicotiana_glauca-Nicotiana_noctiflora-Nicotiana_obtusifolia-Nicotiana_otophora-Nicotiana_pauciflora-Nicotiana_tabacum-Nicotiana_tomentosiformis-Nicotiana_undulata
13	2	Nicotiana_africana-Nicotiana_attenuata-Nicotiana_benthamiana-Nicotiana_cavicola-Nicotiana_debneyi-Nicotiana_glauca-Nicotiana_knightiana-Nicotiana_noctiflora-Nicotiana_paniculata-Nicotiana_pauciflora-Nicotiana_sylvestris-Nicotiana_tabacum-Nicotiana_undulata
13	2	Nicotiana_africana-Nicotiana_benthamiana-Nicotiana_bonariensis-Nicotiana_cavicola-Nicotiana_knightiana-Nicotiana_obtusifolia-Nicotiana_otophora-Nicotiana_paniculata-Nicotiana_plumbaginifolia-Nicotiana_sylvestris-Nicotiana_tabacum-Nicotiana_tomentosiformis-Nicotiana_undulata
13	2	Nicotiana_africana-Nicotiana_benthamiana-Nicotiana_cavicola-Nicotiana_debneyi-Nicotiana_knightiana-Nicotiana_obtusifolia-Nicotiana_otophora-Nicotiana_paniculata-Nicotiana_plumbaginifolia-Nicotiana_sylvestris-Nicotiana_tabacum-Nicotiana_tomentosiformis-Nicotiana_undulata
14	2	Nicotiana_africana-Nicotiana_attenuata-Nicotiana_benthamiana-Nicotiana_bonariensis-Nicotiana_cavicola-Nicotiana_debneyi-Nicotiana_glauca-Nicotiana_noctiflora-Nicotiana_obtusifolia-Nicotiana_otophora-Nicotiana_pauciflora-Nicotiana_plumbaginifolia-Nicotiana_sylvestris-Nicotiana_tabacum
14	2	Nicotiana_africana-Nicotiana_attenuata-Nicotiana_benthamiana-Nicotiana_bonariensis-Nicotiana_cavicola-Nicotiana_debneyi-Nicotiana_glauca-Nicotiana_otophora-Nicotiana_pauciflora-Nicotiana_plumbaginifolia-Nicotiana_sylvestris-Nicotiana_tabacum-Nicotiana_tomentosiformis-Nicotiana_undulata
14	2	Nicotiana_africana-Nicotiana_attenuata-Nicotiana_benthamiana-Nicotiana_cavicola-Nicotiana_debneyi-Nicotiana_knightiana-Nicotiana_noctiflora-Nicotiana_obtusifolia-Nicotiana_otophora-Nicotiana_paniculata-Nicotiana_pauciflora-Nicotiana_tabacum-Nicotiana_tomentosiformis-Nicotiana_undulata
15	2	Nicotiana_africana-Nicotiana_attenuata-Nicotiana_benthamiana-Nicotiana_bonariensis-Nicotiana_debneyi-Nicotiana_knightiana-Nicotiana_obtusifolia-Nicotiana_otophora-Nicotiana_paniculata-Nicotiana_pauciflora-Nicotiana_plumbaginifolia-Nicotiana_sylvestris-Nicotiana_tabacum-Nicotiana_tomentosiformis-Nicotiana_undulata
15	2	Nicotiana_africana-Nicotiana_attenuata-Nicotiana_benthamiana-Nicotiana_cavicola-Nicotiana_debneyi-Nicotiana_knightiana-Nicotiana_obtusifolia-Nicotiana_otophora-Nicotiana_paniculata-Nicotiana_pauciflora-Nicotiana_plumbaginifolia-Nicotiana_sylvestris-Nicotiana_tabacum-Nicotiana_tomentosiformis-Nicotiana_undulata
15	2	Nicotiana_africana-Nicotiana_attenuata-Nicotiana_bonariensis-Nicotiana_glauca-Nicotiana_knightiana-Nicotiana_noctiflora-Nicotiana_obtusifolia-Nicotiana_otophora-Nicotiana_paniculata-Nicotiana_pauciflora-Nicotiana_plumbaginifolia-Nicotiana_sylvestris-Nicotiana_tabacum-Nicotiana_tomentosiformis-Nicotiana_undulata
15	2	Nicotiana_africana-Nicotiana_benthamiana-Nicotiana_bonariensis-Nicotiana_cavicola-Nicotiana_debneyi-Nicotiana_glauca-Nicotiana_knightiana-Nicotiana_noctiflora-Nicotiana_obtusifolia-Nicotiana_otophora-Nicotiana_paniculata-Nicotiana_plumbaginifolia-Nicotiana_tabacum-Nicotiana_tomentosiformis-Nicotiana_undulata
15	2	Nicotiana_africana-Nicotiana_benthamiana-Nicotiana_bonariensis-Nicotiana_cavicola-Nicotiana_debneyi-Nicotiana_knightiana-Nicotiana_noctiflora-Nicotiana_obtusifolia-Nicotiana_otophora-Nicotiana_paniculata-Nicotiana_plumbaginifolia-Nicotiana_sylvestris-Nicotiana_tabacum-Nicotiana_tomentosiformis-Nicotiana_undulata
15	2	Nicotiana_africana-Nicotiana_benthamiana-Nicotiana_bonariensis-Nicotiana_cavicola-Nicotiana_debneyi-Nicotiana_knightiana-Nicotiana_obtusifolia-Nicotiana_otophora-Nicotiana_paniculata-Nicotiana_pauciflora-Nicotiana_plumbaginifolia-Nicotiana_sylvestris-Nicotiana_tabacum-Nicotiana_tomentosiformis-Nicotiana_undulata
16	2	Nicotiana_africana-Nicotiana_attenuata-Nicotiana_benthamiana-Nicotiana_bonariensis-Nicotiana_cavicola-Nicotiana_debneyi-Nicotiana_glauca-Nicotiana_knightiana-Nicotiana_noctiflora-Nicotiana_obtusifolia-Nicotiana_otophora-Nicotiana_paniculata-Nicotiana_pauciflora-Nicotiana_plumbaginifolia-Nicotiana_tabacum-Nicotiana_tomentosiformis
16	2	Nicotiana_africana-Nicotiana_attenuata-Nicotiana_benthamiana-Nicotiana_bonariensis-Nicotiana_cavicola-Nicotiana_debneyi-Nicotiana_knightiana-Nicotiana_noctiflora-Nicotiana_obtusifolia-Nicotiana_otophora-Nicotiana_paniculata-Nicotiana_pauciflora-Nicotiana_plumbaginifolia-Nicotiana_tabacum-Nicotiana_tomentosiformis-Nicotiana_undulata
16	2	Nicotiana_africana-Nicotiana_attenuata-Nicotiana_benthamiana-Nicotiana_cavicola-Nicotiana_debneyi-Nicotiana_glauca-Nicotiana_knightiana-Nicotiana_noctiflora-Nicotiana_obtusifolia-Nicotiana_otophora-Nicotiana_paniculata-Nicotiana_pauciflora-Nicotiana_plumbaginifolia-Nicotiana_tabacum-Nicotiana_tomentosiformis-Nicotiana_undulata
16	2	Nicotiana_africana-Nicotiana_attenuata-Nicotiana_benthamiana-Nicotiana_cavicola-Nicotiana_debneyi-Nicotiana_glauca-Nicotiana_knightiana-Nicotiana_noctiflora-Nicotiana_obtusifolia-Nicotiana_paniculata-Nicotiana_pauciflora-Nicotiana_plumbaginifolia-Nicotiana_sylvestris-Nicotiana_tabacum-Nicotiana_tomentosiformis-Nicotiana_undulata
17	2	Nicotiana_africana-Nicotiana_attenuata-Nicotiana_benthamiana-Nicotiana_bonariensis-Nicotiana_cavicola-Nicotiana_debneyi-Nicotiana_glauca-Nicotiana_knightiana-Nicotiana_noctiflora-Nicotiana_obtusifolia-Nicotiana_otophora-Nicotiana_paniculata-Nicotiana_pauciflora-Nicotiana_plumbaginifolia-Nicotiana_sylvestris-Nicotiana_tabacum-Nicotiana_undulata
17	2	Nicotiana_attenuata-Nicotiana_benthamiana-Nicotiana_bonariensis-Nicotiana_cavicola-Nicotiana_debneyi-Nicotiana_glauca-Nicotiana_knightiana-Nicotiana_noctiflora-Nicotiana_obtusifolia-Nicotiana_otophora-Nicotiana_paniculata-Nicotiana_pauciflora-Nicotiana_plumbaginifolia-Nicotiana_sylvestris-Nicotiana_tabacum-Nicotiana_tomentosiformis-Nicotiana_undulata
2	1	Nicotiana_africana-Nicotiana_attenuata
2	1	Nicotiana_africana-Nicotiana_paniculata
2	1	Nicotiana_africana-Nicotiana_pauciflora
2	1	Nicotiana_africana-Nicotiana_sylvestris
2	1	Nicotiana_africana-Nicotiana_tomentosiformis
2	1	Nicotiana_attenuata-Nicotiana_benthamiana
2	1	Nicotiana_attenuata-Nicotiana_bonariensis
2	1	Nicotiana_attenuata-Nicotiana_cavicola
2	1	Nicotiana_attenuata-Nicotiana_obtusifolia
2	1	Nicotiana_benthamiana-Nicotiana_glauca
2	1	Nicotiana_benthamiana-Nicotiana_plumbaginifolia
2	1	Nicotiana_bonariensis-Nicotiana_otophora
2	1	Nicotiana_bonariensis-Nicotiana_sylvestris
2	1	Nicotiana_bonariensis-Nicotiana_undulata
2	1	Nicotiana_cavicola-Nicotiana_obtusifolia
2	1	Nicotiana_cavicola-Nicotiana_plumbaginifolia
2	1	Nicotiana_debneyi-Nicotiana_knightiana
2	1	Nicotiana_debneyi-Nicotiana_noctiflora
2	1	Nicotiana_debneyi-Nicotiana_otophora
2	1	Nicotiana_debneyi-Nicotiana_tabacum
2	1	Nicotiana_glauca-Nicotiana_tabacum
2	1	Nicotiana_obtusifolia-Nicotiana_paniculata
2	1	Nicotiana_pauciflora-Nicotiana_tabacum
2	1	Nicotiana_pauciflora-Nicotiana_undulata
2	1	Nicotiana_tabacum-Nicotiana_undulata
2	1	Nicotiana_tomentosiformis-Nicotiana_undulata
3	1	Nicotiana_africana-Nicotiana_benthamiana-Nicotiana_undulata
3	1	Nicotiana_africana-Nicotiana_bonariensis-Nicotiana_cavicola
3	1	Nicotiana_africana-Nicotiana_bonariensis-Nicotiana_debneyi
3	1	Nicotiana_africana-Nicotiana_bonariensis-Nicotiana_glauca
3	1	Nicotiana_africana-Nicotiana_bonariensis-Nicotiana_plumbaginifolia
3	1	Nicotiana_africana-Nicotiana_cavicola-Nicotiana_glauca
3	1	Nicotiana_africana-Nicotiana_cavicola-Nicotiana_noctiflora
3	1	Nicotiana_africana-Nicotiana_cavicola-Nicotiana_plumbaginifolia
3	1	Nicotiana_africana-Nicotiana_cavicola-Nicotiana_tabacum
3	1	Nicotiana_africana-Nicotiana_glauca-Nicotiana_tabacum
3	1	Nicotiana_africana-Nicotiana_knightiana-Nicotiana_paniculata
3	1	Nicotiana_africana-Nicotiana_obtusifolia-Nicotiana_undulata
3	1	Nicotiana_attenuata-Nicotiana_cavicola-Nicotiana_pauciflora
3	1	Nicotiana_attenuata-Nicotiana_debneyi-Nicotiana_pauciflora
3	1	Nicotiana_attenuata-Nicotiana_knightiana-Nicotiana_paniculata
3	1	Nicotiana_attenuata-Nicotiana_pauciflora-Nicotiana_sylvestris
3	1	Nicotiana_benthamiana-Nicotiana_bonariensis-Nicotiana_debneyi
3	1	Nicotiana_benthamiana-Nicotiana_cavicola-Nicotiana_glauca
3	1	Nicotiana_benthamiana-Nicotiana_cavicola-Nicotiana_plumbaginifolia
3	1	Nicotiana_benthamiana-Nicotiana_cavicola-Nicotiana_undulata
3	1	Nicotiana_benthamiana-Nicotiana_debneyi-Nicotiana_noctiflora
3	1	Nicotiana_benthamiana-Nicotiana_debneyi-Nicotiana_tabacum
3	1	Nicotiana_benthamiana-Nicotiana_glauca-Nicotiana_noctiflora
3	1	Nicotiana_bonariensis-Nicotiana_cavicola-Nicotiana_plumbaginifolia
3	1	Nicotiana_bonariensis-Nicotiana_debneyi-Nicotiana_glauca
3	1	Nicotiana_bonariensis-Nicotiana_otophora-Nicotiana_tabacum
3	1	Nicotiana_bonariensis-Nicotiana_pauciflora-Nicotiana_plumbaginifolia
3	1	Nicotiana_cavicola-Nicotiana_debneyi-Nicotiana_noctiflora
3	1	Nicotiana_cavicola-Nicotiana_debneyi-Nicotiana_tabacum
3	1	Nicotiana_cavicola-Nicotiana_glauca-Nicotiana_noctiflora
3	1	Nicotiana_cavicola-Nicotiana_sylvestris-Nicotiana_tabacum
3	1	Nicotiana_cavicola-Nicotiana_tabacum-Nicotiana_tomentosiformis
3	1	Nicotiana_debneyi-Nicotiana_glauca-Nicotiana_noctiflora
3	1	Nicotiana_debneyi-Nicotiana_knightiana-Nicotiana_paniculata
3	1	Nicotiana_debneyi-Nicotiana_knightiana-Nicotiana_undulata
3	1	Nicotiana_debneyi-Nicotiana_noctiflora-Nicotiana_plumbaginifolia
3	1	Nicotiana_debneyi-Nicotiana_pauciflora-Nicotiana_plumbaginifolia
3	1	Nicotiana_glauca-Nicotiana_noctiflora-Nicotiana_sylvestris
4	1	Nicotiana_africana-Nicotiana_attenuata-Nicotiana_debneyi-Nicotiana_pauciflora
4	1	Nicotiana_africana-Nicotiana_benthamiana-Nicotiana_cavicola-Nicotiana_obtusifolia
4	1	Nicotiana_africana-Nicotiana_benthamiana-Nicotiana_debneyi-Nicotiana_tabacum
4	1	Nicotiana_africana-Nicotiana_bonariensis-Nicotiana_cavicola-Nicotiana_debneyi
4	1	Nicotiana_africana-Nicotiana_bonariensis-Nicotiana_glauca-Nicotiana_noctiflora
4	1	Nicotiana_africana-Nicotiana_bonariensis-Nicotiana_noctiflora-Nicotiana_plumbaginifolia
4	1	Nicotiana_africana-Nicotiana_bonariensis-Nicotiana_obtusifolia-Nicotiana_plumbaginifolia
4	1	Nicotiana_africana-Nicotiana_bonariensis-Nicotiana_sylvestris-Nicotiana_tabacum
4	1	Nicotiana_africana-Nicotiana_cavicola-Nicotiana_otophora-Nicotiana_tomentosiformis
4	1	Nicotiana_africana-Nicotiana_debneyi-Nicotiana_glauca-Nicotiana_noctiflora
4	1	Nicotiana_africana-Nicotiana_debneyi-Nicotiana_noctiflora-Nicotiana_plumbaginifolia
4	1	Nicotiana_africana-Nicotiana_glauca-Nicotiana_obtusifolia-Nicotiana_undulata
4	1	Nicotiana_africana-Nicotiana_glauca-Nicotiana_sylvestris-Nicotiana_tabacum
4	1	Nicotiana_africana-Nicotiana_otophora-Nicotiana_tabacum-Nicotiana_tomentosiformis
4	1	Nicotiana_attenuata-Nicotiana_benthamiana-Nicotiana_cavicola-Nicotiana_debneyi
4	1	Nicotiana_attenuata-Nicotiana_bonariensis-Nicotiana_glauca-Nicotiana_pauciflora
4	1	Nicotiana_attenuata-Nicotiana_bonariensis-Nicotiana_noctiflora-Nicotiana_plumbaginifolia
4	1	Nicotiana_attenuata-Nicotiana_bonariensis-Nicotiana_sylvestris-Nicotiana_tabacum
4	1	Nicotiana_attenuata-Nicotiana_cavicola-Nicotiana_glauca-Nicotiana_noctiflora
4	1	Nicotiana_attenuata-Nicotiana_cavicola-Nicotiana_glauca-Nicotiana_pauciflora
4	1	Nicotiana_attenuata-Nicotiana_debneyi-Nicotiana_noctiflora-Nicotiana_pauciflora
4	1	Nicotiana_attenuata-Nicotiana_glauca-Nicotiana_noctiflora-Nicotiana_plumbaginifolia
4	1	Nicotiana_attenuata-Nicotiana_knightiana-Nicotiana_obtusifolia-Nicotiana_paniculata
4	1	Nicotiana_attenuata-Nicotiana_paniculata-Nicotiana_pauciflora-Nicotiana_undulata
4	1	Nicotiana_benthamiana-Nicotiana_cavicola-Nicotiana_debneyi-Nicotiana_pauciflora
4	1	Nicotiana_benthamiana-Nicotiana_cavicola-Nicotiana_glauca-Nicotiana_noctiflora
4	1	Nicotiana_bonariensis-Nicotiana_cavicola-Nicotiana_pauciflora-Nicotiana_plumbaginifolia
4	1	Nicotiana_bonariensis-Nicotiana_debneyi-Nicotiana_glauca-Nicotiana_plumbaginifolia
4	1	Nicotiana_bonariensis-Nicotiana_debneyi-Nicotiana_knightiana-Nicotiana_paniculata
4	1	Nicotiana_bonariensis-Nicotiana_debneyi-Nicotiana_plumbaginifolia-Nicotiana_undulata
4	1	Nicotiana_bonariensis-Nicotiana_glauca-Nicotiana_sylvestris-Nicotiana_tabacum
4	1	Nicotiana_bonariensis-Nicotiana_knightiana-Nicotiana_paniculata-Nicotiana_plumbaginifolia
4	1	Nicotiana_bonariensis-Nicotiana_noctiflora-Nicotiana_sylvestris-Nicotiana_tabacum
4	1	Nicotiana_bonariensis-Nicotiana_plumbaginifolia-Nicotiana_tabacum-Nicotiana_tomentosiformis
4	1	Nicotiana_cavicola-Nicotiana_knightiana-Nicotiana_paniculata-Nicotiana_undulata
4	1	Nicotiana_cavicola-Nicotiana_otophora-Nicotiana_tabacum-Nicotiana_tomentosiformis
4	1	Nicotiana_debneyi-Nicotiana_knightiana-Nicotiana_paniculata-Nicotiana_plumbaginifolia
4	1	Nicotiana_debneyi-Nicotiana_otophora-Nicotiana_tabacum-Nicotiana_tomentosiformis
4	1	Nicotiana_glauca-Nicotiana_knightiana-Nicotiana_noctiflora-Nicotiana_paniculata
4	1	Nicotiana_glauca-Nicotiana_noctiflora-Nicotiana_pauciflora-Nicotiana_undulata
4	1	Nicotiana_knightiana-Nicotiana_obtusifolia-Nicotiana_otophora-Nicotiana_paniculata
4	1	Nicotiana_knightiana-Nicotiana_obtusifolia-Nicotiana_paniculata-Nicotiana_plumbaginifolia
4	1	Nicotiana_knightiana-Nicotiana_otophora-Nicotiana_paniculata-Nicotiana_tabacum
4	1	Nicotiana_knightiana-Nicotiana_otophora-Nicotiana_tabacum-Nicotiana_tomentosiformis
4	1	Nicotiana_knightiana-Nicotiana_paniculata-Nicotiana_plumbaginifolia-Nicotiana_undulata
4	1	Nicotiana_knightiana-Nicotiana_paniculata-Nicotiana_tabacum-Nicotiana_tomentosiformis
4	1	Nicotiana_noctiflora-Nicotiana_pauciflora-Nicotiana_sylvestris-Nicotiana_tabacum
4	1	Nicotiana_obtusifolia-Nicotiana_tabacum-Nicotiana_tomentosiformis-Nicotiana_undulata
4	1	Nicotiana_otophora-Nicotiana_pauciflora-Nicotiana_tabacum-Nicotiana_tomentosiformis
5	1	Nicotiana_africana-Nicotiana_attenuata-Nicotiana_debneyi-Nicotiana_glauca-Nicotiana_noctiflora
5	1	Nicotiana_africana-Nicotiana_attenuata-Nicotiana_debneyi-Nicotiana_pauciflora-Nicotiana_plumbaginifolia
5	1	Nicotiana_africana-Nicotiana_attenuata-Nicotiana_debneyi-Nicotiana_sylvestris-Nicotiana_tabacum
5	1	Nicotiana_africana-Nicotiana_benthamiana-Nicotiana_bonariensis-Nicotiana_plumbaginifolia-Nicotiana_sylvestris
5	1	Nicotiana_africana-Nicotiana_benthamiana-Nicotiana_bonariensis-Nicotiana_sylvestris-Nicotiana_tabacum
5	1	Nicotiana_africana-Nicotiana_benthamiana-Nicotiana_cavicola-Nicotiana_debneyi-Nicotiana_obtusifolia
5	1	Nicotiana_africana-Nicotiana_benthamiana-Nicotiana_cavicola-Nicotiana_debneyi-Nicotiana_otophora
5	1	Nicotiana_africana-Nicotiana_benthamiana-Nicotiana_cavicola-Nicotiana_glauca-Nicotiana_plumbaginifolia
5	1	Nicotiana_africana-Nicotiana_benthamiana-Nicotiana_cavicola-Nicotiana_knightiana-Nicotiana_paniculata
5	1	Nicotiana_africana-Nicotiana_benthamiana-Nicotiana_glauca-Nicotiana_noctiflora-Nicotiana_pauciflora
5	1	Nicotiana_africana-Nicotiana_benthamiana-Nicotiana_noctiflora-Nicotiana_sylvestris-Nicotiana_tabacum
5	1	Nicotiana_africana-Nicotiana_bonariensis-Nicotiana_cavicola-Nicotiana_debneyi-Nicotiana_plumbaginifolia
5	1	Nicotiana_africana-Nicotiana_bonariensis-Nicotiana_glauca-Nicotiana_sylvestris-Nicotiana_tabacum
5	1	Nicotiana_africana-Nicotiana_glauca-Nicotiana_knightiana-Nicotiana_paniculata-Nicotiana_tabacum
5	1	Nicotiana_africana-Nicotiana_noctiflora-Nicotiana_plumbaginifolia-Nicotiana_sylvestris-Nicotiana_tabacum
5	1	Nicotiana_africana-Nicotiana_obtusifolia-Nicotiana_otophora-Nicotiana_tabacum-Nicotiana_tomentosiformis
5	1	Nicotiana_africana-Nicotiana_otophora-Nicotiana_sylvestris-Nicotiana_tabacum-Nicotiana_tomentosiformis
5	1	Nicotiana_attenuata-Nicotiana_benthamiana-Nicotiana_cavicola-Nicotiana_noctiflora-Nicotiana_pauciflora
5	1	Nicotiana_attenuata-Nicotiana_benthamiana-Nicotiana_pauciflora-Nicotiana_sylvestris-Nicotiana_tabacum
5	1	Nicotiana_attenuata-Nicotiana_bonariensis-Nicotiana_debneyi-Nicotiana_pauciflora-Nicotiana_plumbaginifolia
5	1	Nicotiana_attenuata-Nicotiana_bonariensis-Nicotiana_glauca-Nicotiana_pauciflora-Nicotiana_plumbaginifolia
5	1	Nicotiana_attenuata-Nicotiana_bonariensis-Nicotiana_noctiflora-Nicotiana_pauciflora-Nicotiana_tabacum
5	1	Nicotiana_attenuata-Nicotiana_debneyi-Nicotiana_noctiflora-Nicotiana_pauciflora-Nicotiana_plumbaginifolia
5	1	Nicotiana_attenuata-Nicotiana_glauca-Nicotiana_noctiflora-Nicotiana_pauciflora-Nicotiana_undulata
5	1	Nicotiana_attenuata-Nicotiana_glauca-Nicotiana_noctiflora-Nicotiana_sylvestris-Nicotiana_tabacum
5	1	Nicotiana_attenuata-Nicotiana_knightiana-Nicotiana_obtusifolia-Nicotiana_otophora-Nicotiana_paniculata
5	1	Nicotiana_benthamiana-Nicotiana_bonariensis-Nicotiana_cavicola-Nicotiana_debneyi-Nicotiana_glauca
5	1	Nicotiana_benthamiana-Nicotiana_bonariensis-Nicotiana_cavicola-Nicotiana_debneyi-Nicotiana_noctiflora
5	1	Nicotiana_benthamiana-Nicotiana_bonariensis-Nicotiana_cavicola-Nicotiana_debneyi-Nicotiana_plumbaginifolia
5	1	Nicotiana_benthamiana-Nicotiana_bonariensis-Nicotiana_cavicola-Nicotiana_sylvestris-Nicotiana_tabacum
5	1	Nicotiana_benthamiana-Nicotiana_bonariensis-Nicotiana_debneyi-Nicotiana_plumbaginifolia-Nicotiana_undulata
5	1	Nicotiana_benthamiana-Nicotiana_cavicola-Nicotiana_knightiana-Nicotiana_paniculata-Nicotiana_undulata
5	1	Nicotiana_benthamiana-Nicotiana_cavicola-Nicotiana_pauciflora-Nicotiana_sylvestris-Nicotiana_tabacum
5	1	Nicotiana_bonariensis-Nicotiana_debneyi-Nicotiana_glauca-Nicotiana_noctiflora-Nicotiana_plumbaginifolia
5	1	Nicotiana_bonariensis-Nicotiana_debneyi-Nicotiana_knightiana-Nicotiana_paniculata-Nicotiana_plumbaginifolia
5	1	Nicotiana_bonariensis-Nicotiana_debneyi-Nicotiana_obtusifolia-Nicotiana_plumbaginifolia-Nicotiana_undulata
5	1	Nicotiana_bonariensis-Nicotiana_obtusifolia-Nicotiana_plumbaginifolia-Nicotiana_sylvestris-Nicotiana_tabacum
5	1	Nicotiana_bonariensis-Nicotiana_plumbaginifolia-Nicotiana_sylvestris-Nicotiana_tabacum-Nicotiana_undulata
5	1	Nicotiana_cavicola-Nicotiana_knightiana-Nicotiana_obtusifolia-Nicotiana_paniculata-Nicotiana_undulata
5	1	Nicotiana_debneyi-Nicotiana_knightiana-Nicotiana_obtusifolia-Nicotiana_paniculata-Nicotiana_undulata
5	1	Nicotiana_debneyi-Nicotiana_plumbaginifolia-Nicotiana_sylvestris-Nicotiana_tabacum-Nicotiana_undulata
5	1	Nicotiana_glauca-Nicotiana_knightiana-Nicotiana_noctiflora-Nicotiana_paniculata-Nicotiana_undulata
5	1	Nicotiana_glauca-Nicotiana_knightiana-Nicotiana_paniculata-Nicotiana_sylvestris-Nicotiana_tabacum
5	1	Nicotiana_knightiana-Nicotiana_obtusifolia-Nicotiana_paniculata-Nicotiana_plumbaginifolia-Nicotiana_undulata
5	1	Nicotiana_knightiana-Nicotiana_obtusifolia-Nicotiana_paniculata-Nicotiana_tabacum-Nicotiana_tomentosiformis
5	1	Nicotiana_knightiana-Nicotiana_obtusifolia-Nicotiana_paniculata-Nicotiana_tabacum-Nicotiana_undulata
5	1	Nicotiana_knightiana-Nicotiana_obtusifolia-Nicotiana_paniculata-Nicotiana_tomentosiformis-Nicotiana_undulata
5	1	Nicotiana_knightiana-Nicotiana_otophora-Nicotiana_paniculata-Nicotiana_tomentosiformis-Nicotiana_undulata
5	1	Nicotiana_knightiana-Nicotiana_otophora-Nicotiana_tabacum-Nicotiana_tomentosiformis-Nicotiana_undulata
5	1	Nicotiana_knightiana-Nicotiana_paniculata-Nicotiana_sylvestris-Nicotiana_tabacum-Nicotiana_undulata
5	1	Nicotiana_noctiflora-Nicotiana_obtusifolia-Nicotiana_otophora-Nicotiana_tabacum-Nicotiana_tomentosiformis
5	1	Nicotiana_obtusifolia-Nicotiana_otophora-Nicotiana_pauciflora-Nicotiana_tomentosiformis-Nicotiana_undulata
6	1	Nicotiana_africana-Nicotiana_attenuata-Nicotiana_benthamiana-Nicotiana_bonariensis-Nicotiana_pauciflora-Nicotiana_plumbaginifolia
6	1	Nicotiana_africana-Nicotiana_attenuata-Nicotiana_benthamiana-Nicotiana_cavicola-Nicotiana_debneyi-Nicotiana_glauca
6	1	Nicotiana_africana-Nicotiana_attenuata-Nicotiana_benthamiana-Nicotiana_cavicola-Nicotiana_debneyi-Nicotiana_noctiflora
6	1	Nicotiana_africana-Nicotiana_attenuata-Nicotiana_benthamiana-Nicotiana_debneyi-Nicotiana_glauca-Nicotiana_noctiflora
6	1	Nicotiana_africana-Nicotiana_attenuata-Nicotiana_benthamiana-Nicotiana_debneyi-Nicotiana_glauca-Nicotiana_pauciflora
6	1	Nicotiana_africana-Nicotiana_attenuata-Nicotiana_benthamiana-Nicotiana_pauciflora-Nicotiana_sylvestris-Nicotiana_tabacum
6	1	Nicotiana_africana-Nicotiana_attenuata-Nicotiana_bonariensis-Nicotiana_glauca-Nicotiana_noctiflora-Nicotiana_pauciflora
6	1	Nicotiana_africana-Nicotiana_attenuata-Nicotiana_cavicola-Nicotiana_debneyi-Nicotiana_noctiflora-Nicotiana_pauciflora
6	1	Nicotiana_africana-Nicotiana_attenuata-Nicotiana_cavicola-Nicotiana_debneyi-Nicotiana_pauciflora-Nicotiana_sylvestris
6	1	Nicotiana_africana-Nicotiana_attenuata-Nicotiana_cavicola-Nicotiana_noctiflora-Nicotiana_sylvestris-Nicotiana_tabacum
6	1	Nicotiana_africana-Nicotiana_attenuata-Nicotiana_debneyi-Nicotiana_glauca-Nicotiana_noctiflora-Nicotiana_pauciflora
6	1	Nicotiana_africana-Nicotiana_attenuata-Nicotiana_debneyi-Nicotiana_glauca-Nicotiana_pauciflora-Nicotiana_sylvestris
6	1	Nicotiana_africana-Nicotiana_benthamiana-Nicotiana_bonariensis-Nicotiana_cavicola-Nicotiana_debneyi-Nicotiana_pauciflora
6	1	Nicotiana_africana-Nicotiana_benthamiana-Nicotiana_bonariensis-Nicotiana_cavicola-Nicotiana_debneyi-Nicotiana_sylvestris
6	1	Nicotiana_africana-Nicotiana_benthamiana-Nicotiana_bonariensis-Nicotiana_cavicola-Nicotiana_plumbaginifolia-Nicotiana_tabacum
6	1	Nicotiana_africana-Nicotiana_benthamiana-Nicotiana_bonariensis-Nicotiana_debneyi-Nicotiana_glauca-Nicotiana_plumbaginifolia
6	1	Nicotiana_africana-Nicotiana_benthamiana-Nicotiana_bonariensis-Nicotiana_debneyi-Nicotiana_sylvestris-Nicotiana_tabacum
6	1	Nicotiana_africana-Nicotiana_benthamiana-Nicotiana_bonariensis-Nicotiana_glauca-Nicotiana_sylvestris-Nicotiana_tabacum
6	1	Nicotiana_africana-Nicotiana_benthamiana-Nicotiana_bonariensis-Nicotiana_obtusifolia-Nicotiana_plumbaginifolia-Nicotiana_sylvestris
6	1	Nicotiana_africana-Nicotiana_benthamiana-Nicotiana_cavicola-Nicotiana_debneyi-Nicotiana_glauca-Nicotiana_pauciflora
6	1	Nicotiana_africana-Nicotiana_benthamiana-Nicotiana_cavicola-Nicotiana_debneyi-Nicotiana_noctiflora-Nicotiana_pauciflora
6	1	Nicotiana_africana-Nicotiana_benthamiana-Nicotiana_cavicola-Nicotiana_debneyi-Nicotiana_obtusifolia-Nicotiana_plumbaginifolia
6	1	Nicotiana_africana-Nicotiana_benthamiana-Nicotiana_cavicola-Nicotiana_debneyi-Nicotiana_otophora-Nicotiana_tomentosiformis
6	1	Nicotiana_africana-Nicotiana_benthamiana-Nicotiana_cavicola-Nicotiana_debneyi-Nicotiana_plumbaginifolia-Nicotiana_sylvestris
6	1	Nicotiana_africana-Nicotiana_benthamiana-Nicotiana_cavicola-Nicotiana_knightiana-Nicotiana_paniculata-Nicotiana_undulata
6	1	Nicotiana_africana-Nicotiana_benthamiana-Nicotiana_cavicola-Nicotiana_noctiflora-Nicotiana_sylvestris-Nicotiana_tabacum
6	1	Nicotiana_africana-Nicotiana_benthamiana-Nicotiana_cavicola-Nicotiana_otophora-Nicotiana_tabacum-Nicotiana_tomentosiformis
6	1	Nicotiana_africana-Nicotiana_benthamiana-Nicotiana_cavicola-Nicotiana_pauciflora-Nicotiana_sylvestris-Nicotiana_tabacum
6	1	Nicotiana_africana-Nicotiana_benthamiana-Nicotiana_cavicola-Nicotiana_plumbaginifolia-Nicotiana_sylvestris-Nicotiana_tabacum
6	1	Nicotiana_africana-Nicotiana_benthamiana-Nicotiana_cavicola-Nicotiana_plumbaginifolia-Nicotiana_tomentosiformis-Nicotiana_undulata
6	1	Nicotiana_africana-Nicotiana_benthamiana-Nicotiana_debneyi-Nicotiana_knightiana-Nicotiana_paniculata-Nicotiana_undulata
6	1	Nicotiana_africana-Nicotiana_benthamiana-Nicotiana_debneyi-Nicotiana_obtusifolia-Nicotiana_sylvestris-Nicotiana_tabacum
6	1	Nicotiana_africana-Nicotiana_benthamiana-Nicotiana_glauca-Nicotiana_noctiflora-Nicotiana_sylvestris-Nicotiana_tabacum
6	1	Nicotiana_africana-Nicotiana_benthamiana-Nicotiana_otophora-Nicotiana_sylvestris-Nicotiana_tabacum-Nicotiana_tomentosiformis
6	1	Nicotiana_africana-Nicotiana_bonariensis-Nicotiana_debneyi-Nicotiana_plumbaginifolia-Nicotiana_sylvestris-Nicotiana_tabacum
6	1	Nicotiana_africana-Nicotiana_cavicola-Nicotiana_debneyi-Nicotiana_glauca-Nicotiana_noctiflora-Nicotiana_sylvestris
6	1	Nicotiana_africana-Nicotiana_cavicola-Nicotiana_debneyi-Nicotiana_glauca-Nicotiana_sylvestris-Nicotiana_tabacum
6	1	Nicotiana_africana-Nicotiana_cavicola-Nicotiana_debneyi-Nicotiana_plumbaginifolia-Nicotiana_sylvestris-Nicotiana_tabacum
6	1	Nicotiana_africana-Nicotiana_debneyi-Nicotiana_obtusifolia-Nicotiana_otophora-Nicotiana_tabacum-Nicotiana_tomentosiformis
6	1	Nicotiana_africana-Nicotiana_glauca-Nicotiana_noctiflora-Nicotiana_pauciflora-Nicotiana_sylvestris-Nicotiana_tabacum
6	1	Nicotiana_africana-Nicotiana_knightiana-Nicotiana_otophora-Nicotiana_paniculata-Nicotiana_tabacum-Nicotiana_tomentosiformis
6	1	Nicotiana_attenuata-Nicotiana_benthamiana-Nicotiana_cavicola-Nicotiana_debneyi-Nicotiana_glauca-Nicotiana_noctiflora
6	1	Nicotiana_attenuata-Nicotiana_benthamiana-Nicotiana_cavicola-Nicotiana_glauca-Nicotiana_noctiflora-Nicotiana_pauciflora
6	1	Nicotiana_attenuata-Nicotiana_benthamiana-Nicotiana_debneyi-Nicotiana_glauca-Nicotiana_noctiflora-Nicotiana_pauciflora
6	1	Nicotiana_attenuata-Nicotiana_bonariensis-Nicotiana_glauca-Nicotiana_noctiflora-Nicotiana_pauciflora-Nicotiana_undulata
6	1	Nicotiana_attenuata-Nicotiana_bonariensis-Nicotiana_noctiflora-Nicotiana_pauciflora-Nicotiana_sylvestris-Nicotiana_tabacum
6	1	Nicotiana_attenuata-Nicotiana_knightiana-Nicotiana_noctiflora-Nicotiana_paniculata-Nicotiana_pauciflora-Nicotiana_undulata
6	1	Nicotiana_attenuata-Nicotiana_knightiana-Nicotiana_obtusifolia-Nicotiana_otophora-Nicotiana_paniculata-Nicotiana_undulata
6	1	Nicotiana_attenuata-Nicotiana_knightiana-Nicotiana_paniculata-Nicotiana_pauciflora-Nicotiana_plumbaginifolia-Nicotiana_undulata
6	1	Nicotiana_attenuata-Nicotiana_noctiflora-Nicotiana_pauciflora-Nicotiana_plumbaginifolia-Nicotiana_sylvestris-Nicotiana_tabacum
6	1	Nicotiana_attenuata-Nicotiana_obtusifolia-Nicotiana_otophora-Nicotiana_pauciflora-Nicotiana_tomentosiformis-Nicotiana_undulata
6	1	Nicotiana_benthamiana-Nicotiana_bonariensis-Nicotiana_cavicola-Nicotiana_debneyi-Nicotiana_glauca-Nicotiana_noctiflora
6	1	Nicotiana_benthamiana-Nicotiana_bonariensis-Nicotiana_cavicola-Nicotiana_debneyi-Nicotiana_sylvestris-Nicotiana_tabacum
6	1	Nicotiana_benthamiana-Nicotiana_bonariensis-Nicotiana_cavicola-Nicotiana_glauca-Nicotiana_sylvestris-Nicotiana_tabacum
6	1	Nicotiana_benthamiana-Nicotiana_bonariensis-Nicotiana_cavicola-Nicotiana_plumbaginifolia-Nicotiana_sylvestris-Nicotiana_tabacum
6	1	Nicotiana_bonariensis-Nicotiana_cavicola-Nicotiana_debneyi-Nicotiana_plumbaginifolia-Nicotiana_sylvestris-Nicotiana_tabacum
6	1	Nicotiana_bonariensis-Nicotiana_debneyi-Nicotiana_knightiana-Nicotiana_paniculata-Nicotiana_plumbaginifolia-Nicotiana_undulata
6	1	Nicotiana_bonariensis-Nicotiana_knightiana-Nicotiana_obtusifolia-Nicotiana_otophora-Nicotiana_paniculata-Nicotiana_undulata
6	1	Nicotiana_bonariensis-Nicotiana_knightiana-Nicotiana_obtusifolia-Nicotiana_paniculata-Nicotiana_plumbaginifolia-Nicotiana_undulata
6	1	Nicotiana_bonariensis-Nicotiana_noctiflora-Nicotiana_pauciflora-Nicotiana_plumbaginifolia-Nicotiana_sylvestris-Nicotiana_tabacum
6	1	Nicotiana_bonariensis-Nicotiana_obtusifolia-Nicotiana_otophora-Nicotiana_sylvestris-Nicotiana_tabacum-Nicotiana_tomentosiformis
6	1	Nicotiana_bonariensis-Nicotiana_otophora-Nicotiana_pauciflora-Nicotiana_plumbaginifolia-Nicotiana_tabacum-Nicotiana_tomentosiformis
6	1	Nicotiana_debneyi-Nicotiana_knightiana-Nicotiana_paniculata-Nicotiana_plumbaginifolia-Nicotiana_sylvestris-Nicotiana_tabacum
6	1	Nicotiana_glauca-Nicotiana_knightiana-Nicotiana_paniculata-Nicotiana_sylvestris-Nicotiana_tabacum-Nicotiana_undulata
6	1	Nicotiana_glauca-Nicotiana_noctiflora-Nicotiana_obtusifolia-Nicotiana_otophora-Nicotiana_tabacum-Nicotiana_tomentosiformis
6	1	Nicotiana_knightiana-Nicotiana_obtusifolia-Nicotiana_otophora-Nicotiana_paniculata-Nicotiana_tabacum-Nicotiana_undulata
6	1	Nicotiana_knightiana-Nicotiana_otophora-Nicotiana_paniculata-Nicotiana_sylvestris-Nicotiana_tabacum-Nicotiana_tomentosiformis
6	1	Nicotiana_obtusifolia-Nicotiana_otophora-Nicotiana_plumbaginifolia-Nicotiana_sylvestris-Nicotiana_tabacum-Nicotiana_tomentosiformis
7	1	Nicotiana_africana-Nicotiana_attenuata-Nicotiana_benthamiana-Nicotiana_bonariensis-Nicotiana_cavicola-Nicotiana_debneyi-Nicotiana_pauciflora
7	1	Nicotiana_africana-Nicotiana_attenuata-Nicotiana_benthamiana-Nicotiana_bonariensis-Nicotiana_cavicola-Nicotiana_debneyi-Nicotiana_plumbaginifolia
7	1	Nicotiana_africana-Nicotiana_attenuata-Nicotiana_benthamiana-Nicotiana_bonariensis-Nicotiana_cavicola-Nicotiana_noctiflora-Nicotiana_pauciflora
7	1	Nicotiana_africana-Nicotiana_attenuata-Nicotiana_benthamiana-Nicotiana_cavicola-Nicotiana_debneyi-Nicotiana_glauca-Nicotiana_plumbaginifolia
7	1	Nicotiana_africana-Nicotiana_attenuata-Nicotiana_benthamiana-Nicotiana_cavicola-Nicotiana_glauca-Nicotiana_noctiflora-Nicotiana_plumbaginifolia
7	1	Nicotiana_africana-Nicotiana_attenuata-Nicotiana_benthamiana-Nicotiana_debneyi-Nicotiana_noctiflora-Nicotiana_pauciflora-Nicotiana_plumbaginifolia
7	1	Nicotiana_africana-Nicotiana_attenuata-Nicotiana_benthamiana-Nicotiana_glauca-Nicotiana_noctiflora-Nicotiana_pauciflora-Nicotiana_plumbaginifolia
7	1	Nicotiana_africana-Nicotiana_attenuata-Nicotiana_bonariensis-Nicotiana_cavicola-Nicotiana_debneyi-Nicotiana_noctiflora-Nicotiana_pauciflora
7	1	Nicotiana_africana-Nicotiana_attenuata-Nicotiana_cavicola-Nicotiana_noctiflora-Nicotiana_pauciflora-Nicotiana_sylvestris-Nicotiana_tabacum
7	1	Nicotiana_africana-Nicotiana_attenuata-Nicotiana_debneyi-Nicotiana_glauca-Nicotiana_noctiflora-Nicotiana_pauciflora-Nicotiana_sylvestris
7	1	Nicotiana_africana-Nicotiana_attenuata-Nicotiana_debneyi-Nicotiana_glauca-Nicotiana_pauciflora-Nicotiana_plumbaginifolia-Nicotiana_sylvestris
7	1	Nicotiana_africana-Nicotiana_attenuata-Nicotiana_debneyi-Nicotiana_pauciflora-Nicotiana_plumbaginifolia-Nicotiana_sylvestris-Nicotiana_tabacum
7	1	Nicotiana_africana-Nicotiana_attenuata-Nicotiana_noctiflora-Nicotiana_pauciflora-Nicotiana_plumbaginifolia-Nicotiana_sylvestris-Nicotiana_tabacum
7	1	Nicotiana_africana-Nicotiana_benthamiana-Nicotiana_bonariensis-Nicotiana_cavicola-Nicotiana_debneyi-Nicotiana_knightiana-Nicotiana_paniculata
7	1	Nicotiana_africana-Nicotiana_benthamiana-Nicotiana_bonariensis-Nicotiana_cavicola-Nicotiana_debneyi-Nicotiana_pauciflora-Nicotiana_plumbaginifolia
7	1	Nicotiana_africana-Nicotiana_benthamiana-Nicotiana_bonariensis-Nicotiana_cavicola-Nicotiana_debneyi-Nicotiana_plumbaginifolia-Nicotiana_sylvestris
7	1	Nicotiana_africana-Nicotiana_benthamiana-Nicotiana_bonariensis-Nicotiana_cavicola-Nicotiana_glauca-Nicotiana_noctiflora-Nicotiana_pauciflora
7	1	Nicotiana_africana-Nicotiana_benthamiana-Nicotiana_bonariensis-Nicotiana_cavicola-Nicotiana_glauca-Nicotiana_sylvestris-Nicotiana_tabacum
7	1	Nicotiana_africana-Nicotiana_benthamiana-Nicotiana_bonariensis-Nicotiana_cavicola-Nicotiana_noctiflora-Nicotiana_pauciflora-Nicotiana_plumbaginifolia
7	1	Nicotiana_africana-Nicotiana_benthamiana-Nicotiana_cavicola-Nicotiana_debneyi-Nicotiana_glauca-Nicotiana_noctiflora-Nicotiana_obtusifolia
7	1	Nicotiana_africana-Nicotiana_benthamiana-Nicotiana_cavicola-Nicotiana_debneyi-Nicotiana_knightiana-Nicotiana_obtusifolia-Nicotiana_paniculata
7	1	Nicotiana_africana-Nicotiana_benthamiana-Nicotiana_cavicola-Nicotiana_debneyi-Nicotiana_noctiflora-Nicotiana_sylvestris-Nicotiana_tabacum
7	1	Nicotiana_africana-Nicotiana_benthamiana-Nicotiana_cavicola-Nicotiana_debneyi-Nicotiana_obtusifolia-Nicotiana_sylvestris-Nicotiana_tabacum
7	1	Nicotiana_africana-Nicotiana_benthamiana-Nicotiana_cavicola-Nicotiana_debneyi-Nicotiana_pauciflora-Nicotiana_sylvestris-Nicotiana_tabacum
7	1	Nicotiana_africana-Nicotiana_benthamiana-Nicotiana_cavicola-Nicotiana_debneyi-Nicotiana_sylvestris-Nicotiana_tabacum-Nicotiana_undulata
7	1	Nicotiana_africana-Nicotiana_benthamiana-Nicotiana_cavicola-Nicotiana_glauca-Nicotiana_knightiana-Nicotiana_paniculata-Nicotiana_undulata
7	1	Nicotiana_africana-Nicotiana_benthamiana-Nicotiana_cavicola-Nicotiana_noctiflora-Nicotiana_pauciflora-Nicotiana_sylvestris-Nicotiana_tabacum
7	1	Nicotiana_africana-Nicotiana_benthamiana-Nicotiana_knightiana-Nicotiana_otophora-Nicotiana_paniculata-Nicotiana_tabacum-Nicotiana_tomentosiformis
7	1	Nicotiana_africana-Nicotiana_benthamiana-Nicotiana_obtusifolia-Nicotiana_otophora-Nicotiana_sylvestris-Nicotiana_tabacum-Nicotiana_tomentosiformis
7	1	Nicotiana_africana-Nicotiana_benthamiana-Nicotiana_obtusifolia-Nicotiana_otophora-Nicotiana_tabacum-Nicotiana_tomentosiformis-Nicotiana_undulata
7	1	Nicotiana_africana-Nicotiana_debneyi-Nicotiana_knightiana-Nicotiana_obtusifolia-Nicotiana_otophora-Nicotiana_tabacum-Nicotiana_tomentosiformis
7	1	Nicotiana_africana-Nicotiana_knightiana-Nicotiana_obtusifolia-Nicotiana_otophora-Nicotiana_paniculata-Nicotiana_tabacum-Nicotiana_tomentosiformis
7	1	Nicotiana_attenuata-Nicotiana_benthamiana-Nicotiana_bonariensis-Nicotiana_debneyi-Nicotiana_glauca-Nicotiana_noctiflora-Nicotiana_pauciflora
7	1	Nicotiana_attenuata-Nicotiana_benthamiana-Nicotiana_cavicola-Nicotiana_debneyi-Nicotiana_glauca-Nicotiana_noctiflora-Nicotiana_pauciflora
7	1	Nicotiana_attenuata-Nicotiana_benthamiana-Nicotiana_cavicola-Nicotiana_glauca-Nicotiana_pauciflora-Nicotiana_sylvestris-Nicotiana_tabacum
7	1	Nicotiana_attenuata-Nicotiana_bonariensis-Nicotiana_debneyi-Nicotiana_glauca-Nicotiana_noctiflora-Nicotiana_pauciflora-Nicotiana_plumbaginifolia
7	1	Nicotiana_attenuata-Nicotiana_bonariensis-Nicotiana_otophora-Nicotiana_pauciflora-Nicotiana_plumbaginifolia-Nicotiana_tabacum-Nicotiana_tomentosiformis
7	1	Nicotiana_attenuata-Nicotiana_cavicola-Nicotiana_knightiana-Nicotiana_obtusifolia-Nicotiana_paniculata-Nicotiana_pauciflora-Nicotiana_undulata
7	1	Nicotiana_attenuata-Nicotiana_glauca-Nicotiana_knightiana-Nicotiana_noctiflora-Nicotiana_paniculata-Nicotiana_pauciflora-Nicotiana_undulata
7	1	Nicotiana_attenuata-Nicotiana_glauca-Nicotiana_noctiflora-Nicotiana_pauciflora-Nicotiana_plumbaginifolia-Nicotiana_sylvestris-Nicotiana_tabacum
7	1	Nicotiana_attenuata-Nicotiana_knightiana-Nicotiana_otophora-Nicotiana_paniculata-Nicotiana_pauciflora-Nicotiana_tabacum-Nicotiana_tomentosiformis
7	1	Nicotiana_attenuata-Nicotiana_obtusifolia-Nicotiana_otophora-Nicotiana_pauciflora-Nicotiana_tabacum-Nicotiana_tomentosiformis-Nicotiana_undulata
7	1	Nicotiana_benthamiana-Nicotiana_bonariensis-Nicotiana_cavicola-Nicotiana_debneyi-Nicotiana_glauca-Nicotiana_noctiflora-Nicotiana_plumbaginifolia
7	1	Nicotiana_benthamiana-Nicotiana_cavicola-Nicotiana_debneyi-Nicotiana_glauca-Nicotiana_noctiflora-Nicotiana_sylvestris-Nicotiana_tabacum
7	1	Nicotiana_bonariensis-Nicotiana_cavicola-Nicotiana_debneyi-Nicotiana_plumbaginifolia-Nicotiana_sylvestris-Nicotiana_tabacum-Nicotiana_undulata
7	1	Nicotiana_bonariensis-Nicotiana_debneyi-Nicotiana_glauca-Nicotiana_noctiflora-Nicotiana_plumbaginifolia-Nicotiana_sylvestris-Nicotiana_tabacum
7	1	Nicotiana_bonariensis-Nicotiana_knightiana-Nicotiana_obtusifolia-Nicotiana_otophora-Nicotiana_paniculata-Nicotiana_tomentosiformis-Nicotiana_undulata
7	1	Nicotiana_cavicola-Nicotiana_knightiana-Nicotiana_otophora-Nicotiana_paniculata-Nicotiana_tabacum-Nicotiana_tomentosiformis-Nicotiana_undulata
7	1	Nicotiana_debneyi-Nicotiana_knightiana-Nicotiana_otophora-Nicotiana_paniculata-Nicotiana_tabacum-Nicotiana_tomentosiformis-Nicotiana_undulata
7	1	Nicotiana_glauca-Nicotiana_knightiana-Nicotiana_noctiflora-Nicotiana_otophora-Nicotiana_paniculata-Nicotiana_tabacum-Nicotiana_tomentosiformis
8	1	Nicotiana_africana-Nicotiana_attenuata-Nicotiana_benthamiana-Nicotiana_bonariensis-Nicotiana_cavicola-Nicotiana_debneyi-Nicotiana_glauca-Nicotiana_plumbaginifolia
8	1	Nicotiana_africana-Nicotiana_attenuata-Nicotiana_benthamiana-Nicotiana_bonariensis-Nicotiana_cavicola-Nicotiana_noctiflora-Nicotiana_pauciflora-Nicotiana_plumbaginifolia
8	1	Nicotiana_africana-Nicotiana_attenuata-Nicotiana_benthamiana-Nicotiana_bonariensis-Nicotiana_cavicola-Nicotiana_noctiflora-Nicotiana_sylvestris-Nicotiana_tabacum
8	1	Nicotiana_africana-Nicotiana_attenuata-Nicotiana_benthamiana-Nicotiana_cavicola-Nicotiana_debneyi-Nicotiana_glauca-Nicotiana_sylvestris-Nicotiana_tabacum
8	1	Nicotiana_africana-Nicotiana_attenuata-Nicotiana_benthamiana-Nicotiana_cavicola-Nicotiana_glauca-Nicotiana_noctiflora-Nicotiana_pauciflora-Nicotiana_sylvestris
8	1	Nicotiana_africana-Nicotiana_attenuata-Nicotiana_benthamiana-Nicotiana_cavicola-Nicotiana_noctiflora-Nicotiana_pauciflora-Nicotiana_sylvestris-Nicotiana_tabacum
8	1	Nicotiana_africana-Nicotiana_attenuata-Nicotiana_benthamiana-Nicotiana_debneyi-Nicotiana_glauca-Nicotiana_noctiflora-Nicotiana_pauciflora-Nicotiana_plumbaginifolia
8	1	Nicotiana_africana-Nicotiana_attenuata-Nicotiana_benthamiana-Nicotiana_noctiflora-Nicotiana_pauciflora-Nicotiana_plumbaginifolia-Nicotiana_sylvestris-Nicotiana_tabacum
8	1	Nicotiana_africana-Nicotiana_attenuata-Nicotiana_bonariensis-Nicotiana_cavicola-Nicotiana_debneyi-Nicotiana_pauciflora-Nicotiana_plumbaginifolia-Nicotiana_sylvestris
8	1	Nicotiana_africana-Nicotiana_attenuata-Nicotiana_bonariensis-Nicotiana_debneyi-Nicotiana_pauciflora-Nicotiana_plumbaginifolia-Nicotiana_sylvestris-Nicotiana_tabacum
8	1	Nicotiana_africana-Nicotiana_attenuata-Nicotiana_cavicola-Nicotiana_debneyi-Nicotiana_glauca-Nicotiana_noctiflora-Nicotiana_pauciflora-Nicotiana_sylvestris
8	1	Nicotiana_africana-Nicotiana_benthamiana-Nicotiana_bonariensis-Nicotiana_cavicola-Nicotiana_debneyi-Nicotiana_knightiana-Nicotiana_paniculata-Nicotiana_undulata
8	1	Nicotiana_africana-Nicotiana_benthamiana-Nicotiana_bonariensis-Nicotiana_cavicola-Nicotiana_debneyi-Nicotiana_noctiflora-Nicotiana_sylvestris-Nicotiana_tabacum
8	1	Nicotiana_africana-Nicotiana_benthamiana-Nicotiana_bonariensis-Nicotiana_cavicola-Nicotiana_glauca-Nicotiana_noctiflora-Nicotiana_pauciflora-Nicotiana_plumbaginifolia
8	1	Nicotiana_africana-Nicotiana_benthamiana-Nicotiana_bonariensis-Nicotiana_cavicola-Nicotiana_knightiana-Nicotiana_paniculata-Nicotiana_plumbaginifolia-Nicotiana_undulata
8	1	Nicotiana_africana-Nicotiana_benthamiana-Nicotiana_bonariensis-Nicotiana_cavicola-Nicotiana_noctiflora-Nicotiana_plumbaginifolia-Nicotiana_sylvestris-Nicotiana_tabacum
8	1	Nicotiana_africana-Nicotiana_benthamiana-Nicotiana_bonariensis-Nicotiana_cavicola-Nicotiana_obtusifolia-Nicotiana_otophora-Nicotiana_tabacum-Nicotiana_tomentosiformis
8	1	Nicotiana_africana-Nicotiana_benthamiana-Nicotiana_bonariensis-Nicotiana_cavicola-Nicotiana_obtusifolia-Nicotiana_plumbaginifolia-Nicotiana_sylvestris-Nicotiana_tabacum
8	1	Nicotiana_africana-Nicotiana_benthamiana-Nicotiana_bonariensis-Nicotiana_debneyi-Nicotiana_glauca-Nicotiana_noctiflora-Nicotiana_sylvestris-Nicotiana_tabacum
8	1	Nicotiana_africana-Nicotiana_benthamiana-Nicotiana_bonariensis-Nicotiana_debneyi-Nicotiana_obtusifolia-Nicotiana_plumbaginifolia-Nicotiana_sylvestris-Nicotiana_tabacum
8	1	Nicotiana_africana-Nicotiana_benthamiana-Nicotiana_bonariensis-Nicotiana_knightiana-Nicotiana_paniculata-Nicotiana_plumbaginifolia-Nicotiana_sylvestris-Nicotiana_tabacum
8	1	Nicotiana_africana-Nicotiana_benthamiana-Nicotiana_cavicola-Nicotiana_debneyi-Nicotiana_glauca-Nicotiana_noctiflora-Nicotiana_pauciflora-Nicotiana_plumbaginifolia
8	1	Nicotiana_africana-Nicotiana_benthamiana-Nicotiana_cavicola-Nicotiana_debneyi-Nicotiana_glauca-Nicotiana_otophora-Nicotiana_tabacum-Nicotiana_tomentosiformis
8	1	Nicotiana_africana-Nicotiana_benthamiana-Nicotiana_cavicola-Nicotiana_debneyi-Nicotiana_glauca-Nicotiana_pauciflora-Nicotiana_sylvestris-Nicotiana_tabacum
8	1	Nicotiana_africana-Nicotiana_benthamiana-Nicotiana_cavicola-Nicotiana_debneyi-Nicotiana_noctiflora-Nicotiana_plumbaginifolia-Nicotiana_sylvestris-Nicotiana_tabacum
8	1	Nicotiana_africana-Nicotiana_benthamiana-Nicotiana_cavicola-Nicotiana_debneyi-Nicotiana_obtusifolia-Nicotiana_otophora-Nicotiana_tabacum-Nicotiana_tomentosiformis
8	1	Nicotiana_africana-Nicotiana_benthamiana-Nicotiana_cavicola-Nicotiana_debneyi-Nicotiana_otophora-Nicotiana_plumbaginifolia-Nicotiana_tabacum-Nicotiana_tomentosiformis
8	1	Nicotiana_africana-Nicotiana_benthamiana-Nicotiana_cavicola-Nicotiana_debneyi-Nicotiana_pauciflora-Nicotiana_plumbaginifolia-Nicotiana_sylvestris-Nicotiana_tabacum
8	1	Nicotiana_africana-Nicotiana_benthamiana-Nicotiana_cavicola-Nicotiana_knightiana-Nicotiana_otophora-Nicotiana_paniculata-Nicotiana_tabacum-Nicotiana_tomentosiformis
8	1	Nicotiana_africana-Nicotiana_benthamiana-Nicotiana_cavicola-Nicotiana_knightiana-Nicotiana_paniculata-Nicotiana_sylvestris-Nicotiana_tabacum-Nicotiana_undulata
8	1	Nicotiana_africana-Nicotiana_benthamiana-Nicotiana_cavicola-Nicotiana_obtusifolia-Nicotiana_otophora-Nicotiana_sylvestris-Nicotiana_tabacum-Nicotiana_tomentosiformis
8	1	Nicotiana_africana-Nicotiana_benthamiana-Nicotiana_debneyi-Nicotiana_knightiana-Nicotiana_paniculata-Nicotiana_sylvestris-Nicotiana_tabacum-Nicotiana_undulata
8	1	Nicotiana_africana-Nicotiana_benthamiana-Nicotiana_debneyi-Nicotiana_obtusifolia-Nicotiana_otophora-Nicotiana_sylvestris-Nicotiana_tabacum-Nicotiana_tomentosiformis
8	1	Nicotiana_africana-Nicotiana_knightiana-Nicotiana_obtusifolia-Nicotiana_otophora-Nicotiana_paniculata-Nicotiana_tabacum-Nicotiana_tomentosiformis-Nicotiana_undulata
8	1	Nicotiana_attenuata-Nicotiana_benthamiana-Nicotiana_bonariensis-Nicotiana_cavicola-Nicotiana_debneyi-Nicotiana_pauciflora-Nicotiana_sylvestris-Nicotiana_tabacum
8	1	Nicotiana_attenuata-Nicotiana_benthamiana-Nicotiana_bonariensis-Nicotiana_debneyi-Nicotiana_pauciflora-Nicotiana_plumbaginifolia-Nicotiana_sylvestris-Nicotiana_tabacum
8	1	Nicotiana_attenuata-Nicotiana_benthamiana-Nicotiana_cavicola-Nicotiana_glauca-Nicotiana_noctiflora-Nicotiana_pauciflora-Nicotiana_sylvestris-Nicotiana_tabacum
8	1	Nicotiana_attenuata-Nicotiana_glauca-Nicotiana_knightiana-Nicotiana_noctiflora-Nicotiana_obtusifolia-Nicotiana_paniculata-Nicotiana_pauciflora-Nicotiana_undulata
8	1	Nicotiana_attenuata-Nicotiana_knightiana-Nicotiana_obtusifolia-Nicotiana_otophora-Nicotiana_paniculata-Nicotiana_pauciflora-Nicotiana_tomentosiformis-Nicotiana_undulata
8	1	Nicotiana_attenuata-Nicotiana_knightiana-Nicotiana_otophora-Nicotiana_paniculata-Nicotiana_pauciflora-Nicotiana_tabacum-Nicotiana_tomentosiformis-Nicotiana_undulata
8	1	Nicotiana_benthamiana-Nicotiana_bonariensis-Nicotiana_cavicola-Nicotiana_debneyi-Nicotiana_knightiana-Nicotiana_paniculata-Nicotiana_plumbaginifolia-Nicotiana_undulata
8	1	Nicotiana_benthamiana-Nicotiana_bonariensis-Nicotiana_cavicola-Nicotiana_otophora-Nicotiana_plumbaginifolia-Nicotiana_sylvestris-Nicotiana_tabacum-Nicotiana_tomentosiformis
8	1	Nicotiana_benthamiana-Nicotiana_cavicola-Nicotiana_debneyi-Nicotiana_glauca-Nicotiana_noctiflora-Nicotiana_sylvestris-Nicotiana_tabacum-Nicotiana_undulata
8	1	Nicotiana_benthamiana-Nicotiana_cavicola-Nicotiana_debneyi-Nicotiana_knightiana-Nicotiana_paniculata-Nicotiana_sylvestris-Nicotiana_tabacum-Nicotiana_undulata
8	1	Nicotiana_benthamiana-Nicotiana_cavicola-Nicotiana_knightiana-Nicotiana_otophora-Nicotiana_paniculata-Nicotiana_tabacum-Nicotiana_tomentosiformis-Nicotiana_undulata
8	1	Nicotiana_bonariensis-Nicotiana_debneyi-Nicotiana_obtusifolia-Nicotiana_otophora-Nicotiana_plumbaginifolia-Nicotiana_tabacum-Nicotiana_tomentosiformis-Nicotiana_undulata
8	1	Nicotiana_bonariensis-Nicotiana_knightiana-Nicotiana_obtusifolia-Nicotiana_otophora-Nicotiana_paniculata-Nicotiana_plumbaginifolia-Nicotiana_tomentosiformis-Nicotiana_undulata
8	1	Nicotiana_debneyi-Nicotiana_knightiana-Nicotiana_otophora-Nicotiana_paniculata-Nicotiana_plumbaginifolia-Nicotiana_tabacum-Nicotiana_tomentosiformis-Nicotiana_undulata
8	1	Nicotiana_knightiana-Nicotiana_noctiflora-Nicotiana_obtusifolia-Nicotiana_otophora-Nicotiana_paniculata-Nicotiana_tabacum-Nicotiana_tomentosiformis-Nicotiana_undulata
8	1	Nicotiana_knightiana-Nicotiana_obtusifolia-Nicotiana_otophora-Nicotiana_paniculata-Nicotiana_plumbaginifolia-Nicotiana_sylvestris-Nicotiana_tabacum-Nicotiana_tomentosiformis
9	1	Nicotiana_africana-Nicotiana_attenuata-Nicotiana_benthamiana-Nicotiana_bonariensis-Nicotiana_cavicola-Nicotiana_debneyi-Nicotiana_glauca-Nicotiana_noctiflora-Nicotiana_pauciflora
9	1	Nicotiana_africana-Nicotiana_attenuata-Nicotiana_benthamiana-Nicotiana_bonariensis-Nicotiana_cavicola-Nicotiana_debneyi-Nicotiana_glauca-Nicotiana_noctiflora-Nicotiana_plumbaginifolia
9	1	Nicotiana_africana-Nicotiana_attenuata-Nicotiana_benthamiana-Nicotiana_bonariensis-Nicotiana_cavicola-Nicotiana_debneyi-Nicotiana_noctiflora-Nicotiana_pauciflora-Nicotiana_plumbaginifolia
9	1	Nicotiana_africana-Nicotiana_attenuata-Nicotiana_benthamiana-Nicotiana_bonariensis-Nicotiana_cavicola-Nicotiana_pauciflora-Nicotiana_plumbaginifolia-Nicotiana_sylvestris-Nicotiana_tabacum
9	1	Nicotiana_africana-Nicotiana_attenuata-Nicotiana_benthamiana-Nicotiana_bonariensis-Nicotiana_debneyi-Nicotiana_pauciflora-Nicotiana_plumbaginifolia-Nicotiana_sylvestris-Nicotiana_tabacum
9	1	Nicotiana_africana-Nicotiana_attenuata-Nicotiana_benthamiana-Nicotiana_bonariensis-Nicotiana_glauca-Nicotiana_noctiflora-Nicotiana_pauciflora-Nicotiana_sylvestris-Nicotiana_tabacum
9	1	Nicotiana_africana-Nicotiana_attenuata-Nicotiana_benthamiana-Nicotiana_cavicola-Nicotiana_debneyi-Nicotiana_glauca-Nicotiana_noctiflora-Nicotiana_obtusifolia-Nicotiana_pauciflora
9	1	Nicotiana_africana-Nicotiana_attenuata-Nicotiana_benthamiana-Nicotiana_cavicola-Nicotiana_debneyi-Nicotiana_glauca-Nicotiana_noctiflora-Nicotiana_pauciflora-Nicotiana_sylvestris
9	1	Nicotiana_africana-Nicotiana_attenuata-Nicotiana_benthamiana-Nicotiana_cavicola-Nicotiana_debneyi-Nicotiana_glauca-Nicotiana_noctiflora-Nicotiana_pauciflora-Nicotiana_undulata
9	1	Nicotiana_africana-Nicotiana_attenuata-Nicotiana_benthamiana-Nicotiana_cavicola-Nicotiana_debneyi-Nicotiana_glauca-Nicotiana_pauciflora-Nicotiana_sylvestris-Nicotiana_tabacum
9	1	Nicotiana_africana-Nicotiana_attenuata-Nicotiana_benthamiana-Nicotiana_cavicola-Nicotiana_debneyi-Nicotiana_glauca-Nicotiana_plumbaginifolia-Nicotiana_sylvestris-Nicotiana_tabacum
9	1	Nicotiana_africana-Nicotiana_attenuata-Nicotiana_benthamiana-Nicotiana_cavicola-Nicotiana_glauca-Nicotiana_knightiana-Nicotiana_noctiflora-Nicotiana_paniculata-Nicotiana_pauciflora
9	1	Nicotiana_africana-Nicotiana_attenuata-Nicotiana_benthamiana-Nicotiana_cavicola-Nicotiana_knightiana-Nicotiana_paniculata-Nicotiana_pauciflora-Nicotiana_plumbaginifolia-Nicotiana_undulata
9	1	Nicotiana_africana-Nicotiana_attenuata-Nicotiana_benthamiana-Nicotiana_glauca-Nicotiana_noctiflora-Nicotiana_pauciflora-Nicotiana_plumbaginifolia-Nicotiana_sylvestris-Nicotiana_tabacum
9	1	Nicotiana_africana-Nicotiana_attenuata-Nicotiana_benthamiana-Nicotiana_knightiana-Nicotiana_paniculata-Nicotiana_pauciflora-Nicotiana_sylvestris-Nicotiana_tabacum-Nicotiana_undulata
9	1	Nicotiana_africana-Nicotiana_attenuata-Nicotiana_bonariensis-Nicotiana_debneyi-Nicotiana_noctiflora-Nicotiana_pauciflora-Nicotiana_plumbaginifolia-Nicotiana_sylvestris-Nicotiana_tabacum
9	1	Nicotiana_africana-Nicotiana_attenuata-Nicotiana_bonariensis-Nicotiana_glauca-Nicotiana_noctiflora-Nicotiana_pauciflora-Nicotiana_plumbaginifolia-Nicotiana_sylvestris-Nicotiana_tabacum
9	1	Nicotiana_africana-Nicotiana_attenuata-Nicotiana_cavicola-Nicotiana_debneyi-Nicotiana_glauca-Nicotiana_noctiflora-Nicotiana_pauciflora-Nicotiana_sylvestris-Nicotiana_tabacum
9	1	Nicotiana_africana-Nicotiana_attenuata-Nicotiana_cavicola-Nicotiana_glauca-Nicotiana_obtusifolia-Nicotiana_otophora-Nicotiana_pauciflora-Nicotiana_tabacum-Nicotiana_tomentosiformis
9	1	Nicotiana_africana-Nicotiana_benthamiana-Nicotiana_bonariensis-Nicotiana_cavicola-Nicotiana_debneyi-Nicotiana_glauca-Nicotiana_noctiflora-Nicotiana_obtusifolia-Nicotiana_plumbaginifolia
9	1	Nicotiana_africana-Nicotiana_benthamiana-Nicotiana_bonariensis-Nicotiana_cavicola-Nicotiana_debneyi-Nicotiana_glauca-Nicotiana_sylvestris-Nicotiana_tabacum-Nicotiana_undulata
9	1	Nicotiana_africana-Nicotiana_benthamiana-Nicotiana_bonariensis-Nicotiana_cavicola-Nicotiana_debneyi-Nicotiana_knightiana-Nicotiana_paniculata-Nicotiana_plumbaginifolia-Nicotiana_undulata
9	1	Nicotiana_africana-Nicotiana_benthamiana-Nicotiana_bonariensis-Nicotiana_cavicola-Nicotiana_debneyi-Nicotiana_otophora-Nicotiana_plumbaginifolia-Nicotiana_sylvestris-Nicotiana_tabacum
9	1	Nicotiana_africana-Nicotiana_benthamiana-Nicotiana_bonariensis-Nicotiana_cavicola-Nicotiana_knightiana-Nicotiana_paniculata-Nicotiana_plumbaginifolia-Nicotiana_sylvestris-Nicotiana_tabacum
9	1	Nicotiana_africana-Nicotiana_benthamiana-Nicotiana_bonariensis-Nicotiana_debneyi-Nicotiana_obtusifolia-Nicotiana_otophora-Nicotiana_plumbaginifolia-Nicotiana_tabacum-Nicotiana_tomentosiformis
9	1	Nicotiana_africana-Nicotiana_benthamiana-Nicotiana_bonariensis-Nicotiana_knightiana-Nicotiana_paniculata-Nicotiana_plumbaginifolia-Nicotiana_sylvestris-Nicotiana_tabacum-Nicotiana_undulata
9	1	Nicotiana_africana-Nicotiana_benthamiana-Nicotiana_cavicola-Nicotiana_debneyi-Nicotiana_glauca-Nicotiana_knightiana-Nicotiana_paniculata-Nicotiana_plumbaginifolia-Nicotiana_undulata
9	1	Nicotiana_africana-Nicotiana_benthamiana-Nicotiana_cavicola-Nicotiana_debneyi-Nicotiana_glauca-Nicotiana_noctiflora-Nicotiana_sylvestris-Nicotiana_tabacum-Nicotiana_undulata
9	1	Nicotiana_africana-Nicotiana_benthamiana-Nicotiana_cavicola-Nicotiana_debneyi-Nicotiana_obtusifolia-Nicotiana_otophora-Nicotiana_plumbaginifolia-Nicotiana_tabacum-Nicotiana_tomentosiformis
9	1	Nicotiana_africana-Nicotiana_benthamiana-Nicotiana_cavicola-Nicotiana_debneyi-Nicotiana_otophora-Nicotiana_plumbaginifolia-Nicotiana_sylvestris-Nicotiana_tabacum-Nicotiana_tomentosiformis
9	1	Nicotiana_africana-Nicotiana_benthamiana-Nicotiana_cavicola-Nicotiana_glauca-Nicotiana_noctiflora-Nicotiana_obtusifolia-Nicotiana_pauciflora-Nicotiana_sylvestris-Nicotiana_tabacum
9	1	Nicotiana_africana-Nicotiana_benthamiana-Nicotiana_debneyi-Nicotiana_knightiana-Nicotiana_otophora-Nicotiana_paniculata-Nicotiana_tabacum-Nicotiana_tomentosiformis-Nicotiana_undulata
9	1	Nicotiana_africana-Nicotiana_bonariensis-Nicotiana_debneyi-Nicotiana_glauca-Nicotiana_knightiana-Nicotiana_noctiflora-Nicotiana_paniculata-Nicotiana_plumbaginifolia-Nicotiana_tabacum
9	1	Nicotiana_africana-Nicotiana_bonariensis-Nicotiana_debneyi-Nicotiana_knightiana-Nicotiana_otophora-Nicotiana_paniculata-Nicotiana_plumbaginifolia-Nicotiana_tabacum-Nicotiana_tomentosiformis
9	1	Nicotiana_africana-Nicotiana_bonariensis-Nicotiana_knightiana-Nicotiana_otophora-Nicotiana_paniculata-Nicotiana_sylvestris-Nicotiana_tabacum-Nicotiana_tomentosiformis-Nicotiana_undulata
9	1	Nicotiana_attenuata-Nicotiana_benthamiana-Nicotiana_bonariensis-Nicotiana_debneyi-Nicotiana_glauca-Nicotiana_noctiflora-Nicotiana_pauciflora-Nicotiana_sylvestris-Nicotiana_tabacum
9	1	Nicotiana_attenuata-Nicotiana_bonariensis-Nicotiana_debneyi-Nicotiana_obtusifolia-Nicotiana_otophora-Nicotiana_pauciflora-Nicotiana_plumbaginifolia-Nicotiana_tabacum-Nicotiana_tomentosiformis
9	1	Nicotiana_attenuata-Nicotiana_debneyi-Nicotiana_noctiflora-Nicotiana_obtusifolia-Nicotiana_otophora-Nicotiana_pauciflora-Nicotiana_plumbaginifolia-Nicotiana_tabacum-Nicotiana_tomentosiformis
9	1	Nicotiana_benthamiana-Nicotiana_bonariensis-Nicotiana_cavicola-Nicotiana_obtusifolia-Nicotiana_otophora-Nicotiana_plumbaginifolia-Nicotiana_sylvestris-Nicotiana_tabacum-Nicotiana_tomentosiformis
9	1	Nicotiana_benthamiana-Nicotiana_cavicola-Nicotiana_knightiana-Nicotiana_obtusifolia-Nicotiana_otophora-Nicotiana_paniculata-Nicotiana_tabacum-Nicotiana_tomentosiformis-Nicotiana_undulata
9	1	Nicotiana_bonariensis-Nicotiana_debneyi-Nicotiana_knightiana-Nicotiana_obtusifolia-Nicotiana_otophora-Nicotiana_paniculata-Nicotiana_tabacum-Nicotiana_tomentosiformis-Nicotiana_undulata
9	1	Nicotiana_bonariensis-Nicotiana_debneyi-Nicotiana_knightiana-Nicotiana_otophora-Nicotiana_paniculata-Nicotiana_plumbaginifolia-Nicotiana_tabacum-Nicotiana_tomentosiformis-Nicotiana_undulata
9	1	Nicotiana_glauca-Nicotiana_knightiana-Nicotiana_obtusifolia-Nicotiana_otophora-Nicotiana_paniculata-Nicotiana_sylvestris-Nicotiana_tabacum-Nicotiana_tomentosiformis-Nicotiana_undulata
10	1	Nicotiana_africana-Nicotiana_attenuata-Nicotiana_benthamiana-Nicotiana_bonariensis-Nicotiana_cavicola-Nicotiana_debneyi-Nicotiana_glauca-Nicotiana_noctiflora-Nicotiana_pauciflora-Nicotiana_sylvestris
10	1	Nicotiana_africana-Nicotiana_attenuata-Nicotiana_benthamiana-Nicotiana_bonariensis-Nicotiana_cavicola-Nicotiana_debneyi-Nicotiana_glauca-Nicotiana_pauciflora-Nicotiana_plumbaginifolia-Nicotiana_sylvestris
10	1	Nicotiana_africana-Nicotiana_attenuata-Nicotiana_benthamiana-Nicotiana_bonariensis-Nicotiana_cavicola-Nicotiana_debneyi-Nicotiana_glauca-Nicotiana_plumbaginifolia-Nicotiana_sylvestris-Nicotiana_tabacum
10	1	Nicotiana_africana-Nicotiana_attenuata-Nicotiana_benthamiana-Nicotiana_bonariensis-Nicotiana_cavicola-Nicotiana_debneyi-Nicotiana_knightiana-Nicotiana_paniculata-Nicotiana_pauciflora-Nicotiana_plumbaginifolia
10	1	Nicotiana_africana-Nicotiana_attenuata-Nicotiana_benthamiana-Nicotiana_bonariensis-Nicotiana_cavicola-Nicotiana_debneyi-Nicotiana_noctiflora-Nicotiana_pauciflora-Nicotiana_sylvestris-Nicotiana_tabacum
10	1	Nicotiana_africana-Nicotiana_attenuata-Nicotiana_benthamiana-Nicotiana_bonariensis-Nicotiana_cavicola-Nicotiana_debneyi-Nicotiana_noctiflora-Nicotiana_plumbaginifolia-Nicotiana_sylvestris-Nicotiana_tabacum
10	1	Nicotiana_africana-Nicotiana_attenuata-Nicotiana_benthamiana-Nicotiana_bonariensis-Nicotiana_cavicola-Nicotiana_debneyi-Nicotiana_obtusifolia-Nicotiana_pauciflora-Nicotiana_sylvestris-Nicotiana_tabacum
10	1	Nicotiana_africana-Nicotiana_attenuata-Nicotiana_benthamiana-Nicotiana_bonariensis-Nicotiana_cavicola-Nicotiana_glauca-Nicotiana_noctiflora-Nicotiana_pauciflora-Nicotiana_plumbaginifolia-Nicotiana_undulata
10	1	Nicotiana_africana-Nicotiana_attenuata-Nicotiana_benthamiana-Nicotiana_bonariensis-Nicotiana_cavicola-Nicotiana_noctiflora-Nicotiana_otophora-Nicotiana_pauciflora-Nicotiana_tabacum-Nicotiana_tomentosiformis
10	1	Nicotiana_africana-Nicotiana_attenuata-Nicotiana_benthamiana-Nicotiana_bonariensis-Nicotiana_cavicola-Nicotiana_otophora-Nicotiana_pauciflora-Nicotiana_plumbaginifolia-Nicotiana_tabacum-Nicotiana_tomentosiformis
10	1	Nicotiana_africana-Nicotiana_attenuata-Nicotiana_benthamiana-Nicotiana_bonariensis-Nicotiana_debneyi-Nicotiana_glauca-Nicotiana_pauciflora-Nicotiana_plumbaginifolia-Nicotiana_sylvestris-Nicotiana_tabacum
10	1	Nicotiana_africana-Nicotiana_attenuata-Nicotiana_benthamiana-Nicotiana_bonariensis-Nicotiana_otophora-Nicotiana_pauciflora-Nicotiana_plumbaginifolia-Nicotiana_tabacum-Nicotiana_tomentosiformis-Nicotiana_undulata
10	1	Nicotiana_africana-Nicotiana_attenuata-Nicotiana_benthamiana-Nicotiana_cavicola-Nicotiana_debneyi-Nicotiana_glauca-Nicotiana_noctiflora-Nicotiana_plumbaginifolia-Nicotiana_sylvestris-Nicotiana_tabacum
10	1	Nicotiana_africana-Nicotiana_attenuata-Nicotiana_benthamiana-Nicotiana_cavicola-Nicotiana_debneyi-Nicotiana_knightiana-Nicotiana_noctiflora-Nicotiana_paniculata-Nicotiana_pauciflora-Nicotiana_undulata
10	1	Nicotiana_africana-Nicotiana_attenuata-Nicotiana_benthamiana-Nicotiana_cavicola-Nicotiana_debneyi-Nicotiana_noctiflora-Nicotiana_pauciflora-Nicotiana_plumbaginifolia-Nicotiana_sylvestris-Nicotiana_tabacum
10	1	Nicotiana_africana-Nicotiana_attenuata-Nicotiana_benthamiana-Nicotiana_cavicola-Nicotiana_debneyi-Nicotiana_obtusifolia-Nicotiana_otophora-Nicotiana_pauciflora-Nicotiana_tabacum-Nicotiana_tomentosiformis
10	1	Nicotiana_africana-Nicotiana_attenuata-Nicotiana_benthamiana-Nicotiana_cavicola-Nicotiana_glauca-Nicotiana_noctiflora-Nicotiana_obtusifolia-Nicotiana_pauciflora-Nicotiana_sylvestris-Nicotiana_tabacum
10	1	Nicotiana_africana-Nicotiana_attenuata-Nicotiana_benthamiana-Nicotiana_cavicola-Nicotiana_glauca-Nicotiana_noctiflora-Nicotiana_pauciflora-Nicotiana_plumbaginifolia-Nicotiana_sylvestris-Nicotiana_tabacum
10	1	Nicotiana_africana-Nicotiana_attenuata-Nicotiana_benthamiana-Nicotiana_debneyi-Nicotiana_knightiana-Nicotiana_noctiflora-Nicotiana_paniculata-Nicotiana_pauciflora-Nicotiana_plumbaginifolia-Nicotiana_undulata
10	1	Nicotiana_africana-Nicotiana_attenuata-Nicotiana_bonariensis-Nicotiana_debneyi-Nicotiana_glauca-Nicotiana_noctiflora-Nicotiana_pauciflora-Nicotiana_plumbaginifolia-Nicotiana_sylvestris-Nicotiana_tabacum
10	1	Nicotiana_africana-Nicotiana_benthamiana-Nicotiana_bonariensis-Nicotiana_cavicola-Nicotiana_debneyi-Nicotiana_glauca-Nicotiana_noctiflora-Nicotiana_pauciflora-Nicotiana_sylvestris-Nicotiana_tabacum
10	1	Nicotiana_africana-Nicotiana_benthamiana-Nicotiana_bonariensis-Nicotiana_cavicola-Nicotiana_debneyi-Nicotiana_noctiflora-Nicotiana_pauciflora-Nicotiana_plumbaginifolia-Nicotiana_sylvestris-Nicotiana_tabacum
10	1	Nicotiana_africana-Nicotiana_benthamiana-Nicotiana_bonariensis-Nicotiana_cavicola-Nicotiana_debneyi-Nicotiana_noctiflora-Nicotiana_plumbaginifolia-Nicotiana_sylvestris-Nicotiana_tabacum-Nicotiana_undulata
10	1	Nicotiana_africana-Nicotiana_benthamiana-Nicotiana_bonariensis-Nicotiana_cavicola-Nicotiana_debneyi-Nicotiana_otophora-Nicotiana_plumbaginifolia-Nicotiana_sylvestris-Nicotiana_tabacum-Nicotiana_tomentosiformis
10	1	Nicotiana_africana-Nicotiana_benthamiana-Nicotiana_bonariensis-Nicotiana_cavicola-Nicotiana_glauca-Nicotiana_noctiflora-Nicotiana_pauciflora-Nicotiana_plumbaginifolia-Nicotiana_sylvestris-Nicotiana_tabacum
10	1	Nicotiana_africana-Nicotiana_benthamiana-Nicotiana_bonariensis-Nicotiana_cavicola-Nicotiana_glauca-Nicotiana_otophora-Nicotiana_plumbaginifolia-Nicotiana_sylvestris-Nicotiana_tabacum-Nicotiana_tomentosiformis
10	1	Nicotiana_africana-Nicotiana_benthamiana-Nicotiana_bonariensis-Nicotiana_debneyi-Nicotiana_knightiana-Nicotiana_paniculata-Nicotiana_plumbaginifolia-Nicotiana_sylvestris-Nicotiana_tabacum-Nicotiana_undulata
10	1	Nicotiana_africana-Nicotiana_benthamiana-Nicotiana_cavicola-Nicotiana_debneyi-Nicotiana_knightiana-Nicotiana_obtusifolia-Nicotiana_otophora-Nicotiana_paniculata-Nicotiana_tomentosiformis-Nicotiana_undulata
10	1	Nicotiana_africana-Nicotiana_benthamiana-Nicotiana_cavicola-Nicotiana_debneyi-Nicotiana_obtusifolia-Nicotiana_otophora-Nicotiana_plumbaginifolia-Nicotiana_sylvestris-Nicotiana_tabacum-Nicotiana_tomentosiformis
10	1	Nicotiana_africana-Nicotiana_benthamiana-Nicotiana_cavicola-Nicotiana_glauca-Nicotiana_noctiflora-Nicotiana_obtusifolia-Nicotiana_otophora-Nicotiana_sylvestris-Nicotiana_tabacum-Nicotiana_tomentosiformis
10	1	Nicotiana_africana-Nicotiana_benthamiana-Nicotiana_cavicola-Nicotiana_knightiana-Nicotiana_otophora-Nicotiana_paniculata-Nicotiana_plumbaginifolia-Nicotiana_tabacum-Nicotiana_tomentosiformis-Nicotiana_undulata
10	1	Nicotiana_africana-Nicotiana_benthamiana-Nicotiana_debneyi-Nicotiana_knightiana-Nicotiana_obtusifolia-Nicotiana_otophora-Nicotiana_paniculata-Nicotiana_tabacum-Nicotiana_tomentosiformis-Nicotiana_undulata
10	1	Nicotiana_africana-Nicotiana_benthamiana-Nicotiana_glauca-Nicotiana_knightiana-Nicotiana_obtusifolia-Nicotiana_otophora-Nicotiana_paniculata-Nicotiana_tabacum-Nicotiana_tomentosiformis-Nicotiana_undulata
10	1	Nicotiana_africana-Nicotiana_bonariensis-Nicotiana_cavicola-Nicotiana_knightiana-Nicotiana_otophora-Nicotiana_paniculata-Nicotiana_sylvestris-Nicotiana_tabacum-Nicotiana_tomentosiformis-Nicotiana_undulata
10	1	Nicotiana_africana-Nicotiana_bonariensis-Nicotiana_debneyi-Nicotiana_knightiana-Nicotiana_otophora-Nicotiana_paniculata-Nicotiana_plumbaginifolia-Nicotiana_tabacum-Nicotiana_tomentosiformis-Nicotiana_undulata
10	1	Nicotiana_africana-Nicotiana_bonariensis-Nicotiana_knightiana-Nicotiana_obtusifolia-Nicotiana_otophora-Nicotiana_paniculata-Nicotiana_sylvestris-Nicotiana_tabacum-Nicotiana_tomentosiformis-Nicotiana_undulata
10	1	Nicotiana_africana-Nicotiana_cavicola-Nicotiana_debneyi-Nicotiana_knightiana-Nicotiana_otophora-Nicotiana_paniculata-Nicotiana_sylvestris-Nicotiana_tabacum-Nicotiana_tomentosiformis-Nicotiana_undulata
10	1	Nicotiana_africana-Nicotiana_knightiana-Nicotiana_obtusifolia-Nicotiana_otophora-Nicotiana_paniculata-Nicotiana_plumbaginifolia-Nicotiana_sylvestris-Nicotiana_tabacum-Nicotiana_tomentosiformis-Nicotiana_undulata
10	1	Nicotiana_attenuata-Nicotiana_benthamiana-Nicotiana_bonariensis-Nicotiana_cavicola-Nicotiana_debneyi-Nicotiana_glauca-Nicotiana_noctiflora-Nicotiana_pauciflora-Nicotiana_sylvestris-Nicotiana_tabacum
10	1	Nicotiana_attenuata-Nicotiana_bonariensis-Nicotiana_knightiana-Nicotiana_obtusifolia-Nicotiana_otophora-Nicotiana_paniculata-Nicotiana_sylvestris-Nicotiana_tabacum-Nicotiana_tomentosiformis-Nicotiana_undulata
10	1	Nicotiana_attenuata-Nicotiana_cavicola-Nicotiana_knightiana-Nicotiana_obtusifolia-Nicotiana_otophora-Nicotiana_paniculata-Nicotiana_pauciflora-Nicotiana_tabacum-Nicotiana_tomentosiformis-Nicotiana_undulata
10	1	Nicotiana_attenuata-Nicotiana_glauca-Nicotiana_knightiana-Nicotiana_noctiflora-Nicotiana_obtusifolia-Nicotiana_otophora-Nicotiana_paniculata-Nicotiana_pauciflora-Nicotiana_tabacum-Nicotiana_tomentosiformis
10	1	Nicotiana_glauca-Nicotiana_knightiana-Nicotiana_noctiflora-Nicotiana_obtusifolia-Nicotiana_otophora-Nicotiana_paniculata-Nicotiana_pauciflora-Nicotiana_tabacum-Nicotiana_tomentosiformis-Nicotiana_undulata
11	1	Nicotiana_africana-Nicotiana_attenuata-Nicotiana_benthamiana-Nicotiana_bonariensis-Nicotiana_cavicola-Nicotiana_debneyi-Nicotiana_noctiflora-Nicotiana_obtusifolia-Nicotiana_plumbaginifolia-Nicotiana_sylvestris-Nicotiana_tabacum
11	1	Nicotiana_africana-Nicotiana_attenuata-Nicotiana_benthamiana-Nicotiana_bonariensis-Nicotiana_cavicola-Nicotiana_debneyi-Nicotiana_otophora-Nicotiana_pauciflora-Nicotiana_plumbaginifolia-Nicotiana_tabacum-Nicotiana_tomentosiformis
11	1	Nicotiana_africana-Nicotiana_attenuata-Nicotiana_benthamiana-Nicotiana_bonariensis-Nicotiana_cavicola-Nicotiana_knightiana-Nicotiana_paniculata-Nicotiana_pauciflora-Nicotiana_plumbaginifolia-Nicotiana_sylvestris-Nicotiana_tabacum
11	1	Nicotiana_africana-Nicotiana_attenuata-Nicotiana_benthamiana-Nicotiana_bonariensis-Nicotiana_debneyi-Nicotiana_knightiana-Nicotiana_obtusifolia-Nicotiana_paniculata-Nicotiana_plumbaginifolia-Nicotiana_sylvestris-Nicotiana_tabacum
11	1	Nicotiana_africana-Nicotiana_attenuata-Nicotiana_benthamiana-Nicotiana_cavicola-Nicotiana_debneyi-Nicotiana_glauca-Nicotiana_noctiflora-Nicotiana_obtusifolia-Nicotiana_pauciflora-Nicotiana_sylvestris-Nicotiana_tabacum
11	1	Nicotiana_africana-Nicotiana_attenuata-Nicotiana_benthamiana-Nicotiana_cavicola-Nicotiana_debneyi-Nicotiana_glauca-Nicotiana_noctiflora-Nicotiana_otophora-Nicotiana_pauciflora-Nicotiana_tabacum-Nicotiana_tomentosiformis
11	1	Nicotiana_africana-Nicotiana_attenuata-Nicotiana_benthamiana-Nicotiana_cavicola-Nicotiana_debneyi-Nicotiana_noctiflora-Nicotiana_obtusifolia-Nicotiana_otophora-Nicotiana_pauciflora-Nicotiana_tabacum-Nicotiana_tomentosiformis
11	1	Nicotiana_africana-Nicotiana_attenuata-Nicotiana_benthamiana-Nicotiana_cavicola-Nicotiana_glauca-Nicotiana_noctiflora-Nicotiana_otophora-Nicotiana_pauciflora-Nicotiana_sylvestris-Nicotiana_tabacum-Nicotiana_tomentosiformis
11	1	Nicotiana_africana-Nicotiana_attenuata-Nicotiana_benthamiana-Nicotiana_debneyi-Nicotiana_glauca-Nicotiana_noctiflora-Nicotiana_pauciflora-Nicotiana_plumbaginifolia-Nicotiana_sylvestris-Nicotiana_tabacum-Nicotiana_undulata
11	1	Nicotiana_africana-Nicotiana_attenuata-Nicotiana_benthamiana-Nicotiana_debneyi-Nicotiana_knightiana-Nicotiana_obtusifolia-Nicotiana_otophora-Nicotiana_paniculata-Nicotiana_sylvestris-Nicotiana_tabacum-Nicotiana_tomentosiformis
11	1	Nicotiana_africana-Nicotiana_attenuata-Nicotiana_bonariensis-Nicotiana_cavicola-Nicotiana_debneyi-Nicotiana_glauca-Nicotiana_noctiflora-Nicotiana_pauciflora-Nicotiana_plumbaginifolia-Nicotiana_sylvestris-Nicotiana_tabacum
11	1	Nicotiana_africana-Nicotiana_attenuata-Nicotiana_bonariensis-Nicotiana_cavicola-Nicotiana_glauca-Nicotiana_noctiflora-Nicotiana_obtusifolia-Nicotiana_otophora-Nicotiana_pauciflora-Nicotiana_tabacum-Nicotiana_tomentosiformis
11	1	Nicotiana_africana-Nicotiana_attenuata-Nicotiana_debneyi-Nicotiana_knightiana-Nicotiana_obtusifolia-Nicotiana_otophora-Nicotiana_paniculata-Nicotiana_pauciflora-Nicotiana_tabacum-Nicotiana_tomentosiformis-Nicotiana_undulata
11	1	Nicotiana_africana-Nicotiana_benthamiana-Nicotiana_bonariensis-Nicotiana_cavicola-Nicotiana_debneyi-Nicotiana_glauca-Nicotiana_noctiflora-Nicotiana_plumbaginifolia-Nicotiana_sylvestris-Nicotiana_tabacum-Nicotiana_undulata
11	1	Nicotiana_africana-Nicotiana_benthamiana-Nicotiana_bonariensis-Nicotiana_cavicola-Nicotiana_debneyi-Nicotiana_glauca-Nicotiana_otophora-Nicotiana_sylvestris-Nicotiana_tabacum-Nicotiana_tomentosiformis-Nicotiana_undulata
11	1	Nicotiana_africana-Nicotiana_benthamiana-Nicotiana_bonariensis-Nicotiana_cavicola-Nicotiana_debneyi-Nicotiana_knightiana-Nicotiana_obtusifolia-Nicotiana_otophora-Nicotiana_paniculata-Nicotiana_tomentosiformis-Nicotiana_undulata
11	1	Nicotiana_africana-Nicotiana_benthamiana-Nicotiana_bonariensis-Nicotiana_cavicola-Nicotiana_debneyi-Nicotiana_knightiana-Nicotiana_otophora-Nicotiana_paniculata-Nicotiana_tabacum-Nicotiana_tomentosiformis-Nicotiana_undulata
11	1	Nicotiana_africana-Nicotiana_benthamiana-Nicotiana_bonariensis-Nicotiana_cavicola-Nicotiana_glauca-Nicotiana_noctiflora-Nicotiana_otophora-Nicotiana_plumbaginifolia-Nicotiana_sylvestris-Nicotiana_tabacum-Nicotiana_tomentosiformis
11	1	Nicotiana_africana-Nicotiana_benthamiana-Nicotiana_bonariensis-Nicotiana_cavicola-Nicotiana_obtusifolia-Nicotiana_otophora-Nicotiana_plumbaginifolia-Nicotiana_sylvestris-Nicotiana_tabacum-Nicotiana_tomentosiformis-Nicotiana_undulata
11	1	Nicotiana_africana-Nicotiana_benthamiana-Nicotiana_bonariensis-Nicotiana_debneyi-Nicotiana_glauca-Nicotiana_knightiana-Nicotiana_paniculata-Nicotiana_plumbaginifolia-Nicotiana_sylvestris-Nicotiana_tabacum-Nicotiana_undulata
11	1	Nicotiana_africana-Nicotiana_benthamiana-Nicotiana_cavicola-Nicotiana_debneyi-Nicotiana_glauca-Nicotiana_knightiana-Nicotiana_paniculata-Nicotiana_plumbaginifolia-Nicotiana_sylvestris-Nicotiana_tabacum-Nicotiana_undulata
11	1	Nicotiana_africana-Nicotiana_benthamiana-Nicotiana_cavicola-Nicotiana_debneyi-Nicotiana_glauca-Nicotiana_noctiflora-Nicotiana_otophora-Nicotiana_plumbaginifolia-Nicotiana_sylvestris-Nicotiana_tabacum-Nicotiana_tomentosiformis
11	1	Nicotiana_africana-Nicotiana_benthamiana-Nicotiana_cavicola-Nicotiana_debneyi-Nicotiana_knightiana-Nicotiana_obtusifolia-Nicotiana_paniculata-Nicotiana_plumbaginifolia-Nicotiana_sylvestris-Nicotiana_tabacum-Nicotiana_undulata
11	1	Nicotiana_africana-Nicotiana_benthamiana-Nicotiana_cavicola-Nicotiana_knightiana-Nicotiana_obtusifolia-Nicotiana_otophora-Nicotiana_paniculata-Nicotiana_plumbaginifolia-Nicotiana_tabacum-Nicotiana_tomentosiformis-Nicotiana_undulata
11	1	Nicotiana_africana-Nicotiana_benthamiana-Nicotiana_cavicola-Nicotiana_knightiana-Nicotiana_obtusifolia-Nicotiana_otophora-Nicotiana_paniculata-Nicotiana_sylvestris-Nicotiana_tabacum-Nicotiana_tomentosiformis-Nicotiana_undulata
11	1	Nicotiana_africana-Nicotiana_benthamiana-Nicotiana_knightiana-Nicotiana_obtusifolia-Nicotiana_otophora-Nicotiana_paniculata-Nicotiana_plumbaginifolia-Nicotiana_sylvestris-Nicotiana_tabacum-Nicotiana_tomentosiformis-Nicotiana_undulata
11	1	Nicotiana_attenuata-Nicotiana_bonariensis-Nicotiana_debneyi-Nicotiana_glauca-Nicotiana_noctiflora-Nicotiana_obtusifolia-Nicotiana_otophora-Nicotiana_pauciflora-Nicotiana_plumbaginifolia-Nicotiana_tabacum-Nicotiana_tomentosiformis
11	1	Nicotiana_attenuata-Nicotiana_bonariensis-Nicotiana_glauca-Nicotiana_noctiflora-Nicotiana_obtusifolia-Nicotiana_otophora-Nicotiana_pauciflora-Nicotiana_plumbaginifolia-Nicotiana_sylvestris-Nicotiana_tabacum-Nicotiana_tomentosiformis
11	1	Nicotiana_attenuata-Nicotiana_debneyi-Nicotiana_knightiana-Nicotiana_noctiflora-Nicotiana_obtusifolia-Nicotiana_otophora-Nicotiana_paniculata-Nicotiana_pauciflora-Nicotiana_plumbaginifolia-Nicotiana_tabacum-Nicotiana_tomentosiformis
11	1	Nicotiana_attenuata-Nicotiana_debneyi-Nicotiana_knightiana-Nicotiana_obtusifolia-Nicotiana_otophora-Nicotiana_paniculata-Nicotiana_plumbaginifolia-Nicotiana_sylvestris-Nicotiana_tabacum-Nicotiana_tomentosiformis-Nicotiana_undulata
11	1	Nicotiana_attenuata-Nicotiana_glauca-Nicotiana_knightiana-Nicotiana_noctiflora-Nicotiana_obtusifolia-Nicotiana_otophora-Nicotiana_paniculata-Nicotiana_pauciflora-Nicotiana_plumbaginifolia-Nicotiana_tabacum-Nicotiana_tomentosiformis
11	1	Nicotiana_attenuata-Nicotiana_glauca-Nicotiana_knightiana-Nicotiana_obtusifolia-Nicotiana_otophora-Nicotiana_paniculata-Nicotiana_pauciflora-Nicotiana_sylvestris-Nicotiana_tabacum-Nicotiana_tomentosiformis-Nicotiana_undulata
11	1	Nicotiana_attenuata-Nicotiana_glauca-Nicotiana_noctiflora-Nicotiana_obtusifolia-Nicotiana_otophora-Nicotiana_pauciflora-Nicotiana_plumbaginifolia-Nicotiana_sylvestris-Nicotiana_tabacum-Nicotiana_tomentosiformis-Nicotiana_undulata
11	1	Nicotiana_benthamiana-Nicotiana_bonariensis-Nicotiana_cavicola-Nicotiana_knightiana-Nicotiana_obtusifolia-Nicotiana_otophora-Nicotiana_paniculata-Nicotiana_plumbaginifolia-Nicotiana_sylvestris-Nicotiana_tabacum-Nicotiana_tomentosiformis
12	1	Nicotiana_africana-Nicotiana_attenuata-Nicotiana_benthamiana-Nicotiana_bonariensis-Nicotiana_cavicola-Nicotiana_debneyi-Nicotiana_glauca-Nicotiana_noctiflora-Nicotiana_obtusifolia-Nicotiana_plumbaginifolia-Nicotiana_sylvestris-Nicotiana_tabacum
12	1	Nicotiana_africana-Nicotiana_attenuata-Nicotiana_benthamiana-Nicotiana_bonariensis-Nicotiana_cavicola-Nicotiana_debneyi-Nicotiana_glauca-Nicotiana_noctiflora-Nicotiana_pauciflora-Nicotiana_sylvestris-Nicotiana_tabacum-Nicotiana_undulata
12	1	Nicotiana_africana-Nicotiana_attenuata-Nicotiana_benthamiana-Nicotiana_bonariensis-Nicotiana_cavicola-Nicotiana_debneyi-Nicotiana_noctiflora-Nicotiana_obtusifolia-Nicotiana_pauciflora-Nicotiana_plumbaginifolia-Nicotiana_sylvestris-Nicotiana_tabacum
12	1	Nicotiana_africana-Nicotiana_attenuata-Nicotiana_benthamiana-Nicotiana_bonariensis-Nicotiana_cavicola-Nicotiana_debneyi-Nicotiana_obtusifolia-Nicotiana_otophora-Nicotiana_pauciflora-Nicotiana_plumbaginifolia-Nicotiana_tabacum-Nicotiana_tomentosiformis
12	1	Nicotiana_africana-Nicotiana_attenuata-Nicotiana_benthamiana-Nicotiana_bonariensis-Nicotiana_cavicola-Nicotiana_debneyi-Nicotiana_obtusifolia-Nicotiana_otophora-Nicotiana_pauciflora-Nicotiana_sylvestris-Nicotiana_tabacum-Nicotiana_tomentosiformis
12	1	Nicotiana_africana-Nicotiana_attenuata-Nicotiana_benthamiana-Nicotiana_bonariensis-Nicotiana_cavicola-Nicotiana_glauca-Nicotiana_noctiflora-Nicotiana_otophora-Nicotiana_pauciflora-Nicotiana_plumbaginifolia-Nicotiana_tabacum-Nicotiana_tomentosiformis
12	1	Nicotiana_africana-Nicotiana_attenuata-Nicotiana_benthamiana-Nicotiana_bonariensis-Nicotiana_debneyi-Nicotiana_knightiana-Nicotiana_paniculata-Nicotiana_pauciflora-Nicotiana_plumbaginifolia-Nicotiana_sylvestris-Nicotiana_tabacum-Nicotiana_undulata
12	1	Nicotiana_africana-Nicotiana_attenuata-Nicotiana_benthamiana-Nicotiana_cavicola-Nicotiana_debneyi-Nicotiana_glauca-Nicotiana_knightiana-Nicotiana_noctiflora-Nicotiana_obtusifolia-Nicotiana_paniculata-Nicotiana_pauciflora-Nicotiana_undulata
12	1	Nicotiana_africana-Nicotiana_attenuata-Nicotiana_benthamiana-Nicotiana_cavicola-Nicotiana_debneyi-Nicotiana_glauca-Nicotiana_noctiflora-Nicotiana_obtusifolia-Nicotiana_otophora-Nicotiana_pauciflora-Nicotiana_tabacum-Nicotiana_tomentosiformis
12	1	Nicotiana_africana-Nicotiana_attenuata-Nicotiana_benthamiana-Nicotiana_cavicola-Nicotiana_debneyi-Nicotiana_glauca-Nicotiana_noctiflora-Nicotiana_otophora-Nicotiana_pauciflora-Nicotiana_plumbaginifolia-Nicotiana_sylvestris-Nicotiana_tabacum
12	1	Nicotiana_africana-Nicotiana_attenuata-Nicotiana_benthamiana-Nicotiana_cavicola-Nicotiana_debneyi-Nicotiana_knightiana-Nicotiana_obtusifolia-Nicotiana_otophora-Nicotiana_paniculata-Nicotiana_sylvestris-Nicotiana_tabacum-Nicotiana_tomentosiformis
12	1	Nicotiana_africana-Nicotiana_attenuata-Nicotiana_benthamiana-Nicotiana_cavicola-Nicotiana_debneyi-Nicotiana_obtusifolia-Nicotiana_otophora-Nicotiana_pauciflora-Nicotiana_plumbaginifolia-Nicotiana_sylvestris-Nicotiana_tabacum-Nicotiana_tomentosiformis
12	1	Nicotiana_africana-Nicotiana_attenuata-Nicotiana_benthamiana-Nicotiana_debneyi-Nicotiana_glauca-Nicotiana_noctiflora-Nicotiana_obtusifolia-Nicotiana_otophora-Nicotiana_pauciflora-Nicotiana_sylvestris-Nicotiana_tabacum-Nicotiana_tomentosiformis
12	1	Nicotiana_africana-Nicotiana_attenuata-Nicotiana_benthamiana-Nicotiana_glauca-Nicotiana_knightiana-Nicotiana_noctiflora-Nicotiana_obtusifolia-Nicotiana_otophora-Nicotiana_paniculata-Nicotiana_pauciflora-Nicotiana_tabacum-Nicotiana_tomentosiformis
12	1	Nicotiana_africana-Nicotiana_attenuata-Nicotiana_bonariensis-Nicotiana_cavicola-Nicotiana_glauca-Nicotiana_noctiflora-Nicotiana_obtusifolia-Nicotiana_otophora-Nicotiana_pauciflora-Nicotiana_sylvestris-Nicotiana_tabacum-Nicotiana_tomentosiformis
12	1	Nicotiana_africana-Nicotiana_attenuata-Nicotiana_debneyi-Nicotiana_knightiana-Nicotiana_obtusifolia-Nicotiana_otophora-Nicotiana_paniculata-Nicotiana_pauciflora-Nicotiana_sylvestris-Nicotiana_tabacum-Nicotiana_tomentosiformis-Nicotiana_undulata
12	1	Nicotiana_africana-Nicotiana_benthamiana-Nicotiana_bonariensis-Nicotiana_cavicola-Nicotiana_debneyi-Nicotiana_glauca-Nicotiana_knightiana-Nicotiana_paniculata-Nicotiana_plumbaginifolia-Nicotiana_sylvestris-Nicotiana_tabacum-Nicotiana_undulata
12	1	Nicotiana_africana-Nicotiana_benthamiana-Nicotiana_bonariensis-Nicotiana_cavicola-Nicotiana_debneyi-Nicotiana_glauca-Nicotiana_noctiflora-Nicotiana_otophora-Nicotiana_pauciflora-Nicotiana_sylvestris-Nicotiana_tabacum-Nicotiana_tomentosiformis
12	1	Nicotiana_africana-Nicotiana_benthamiana-Nicotiana_bonariensis-Nicotiana_cavicola-Nicotiana_debneyi-Nicotiana_glauca-Nicotiana_obtusifolia-Nicotiana_otophora-Nicotiana_plumbaginifolia-Nicotiana_sylvestris-Nicotiana_tabacum-Nicotiana_tomentosiformis
12	1	Nicotiana_africana-Nicotiana_benthamiana-Nicotiana_bonariensis-Nicotiana_cavicola-Nicotiana_debneyi-Nicotiana_glauca-Nicotiana_otophora-Nicotiana_plumbaginifolia-Nicotiana_sylvestris-Nicotiana_tabacum-Nicotiana_tomentosiformis-Nicotiana_undulata
12	1	Nicotiana_africana-Nicotiana_benthamiana-Nicotiana_bonariensis-Nicotiana_cavicola-Nicotiana_debneyi-Nicotiana_knightiana-Nicotiana_obtusifolia-Nicotiana_paniculata-Nicotiana_plumbaginifolia-Nicotiana_sylvestris-Nicotiana_tabacum-Nicotiana_undulata
12	1	Nicotiana_africana-Nicotiana_benthamiana-Nicotiana_bonariensis-Nicotiana_cavicola-Nicotiana_glauca-Nicotiana_noctiflora-Nicotiana_obtusifolia-Nicotiana_otophora-Nicotiana_plumbaginifolia-Nicotiana_sylvestris-Nicotiana_tabacum-Nicotiana_tomentosiformis
12	1	Nicotiana_africana-Nicotiana_benthamiana-Nicotiana_bonariensis-Nicotiana_cavicola-Nicotiana_knightiana-Nicotiana_obtusifolia-Nicotiana_otophora-Nicotiana_paniculata-Nicotiana_sylvestris-Nicotiana_tabacum-Nicotiana_tomentosiformis-Nicotiana_undulata
12	1	Nicotiana_africana-Nicotiana_benthamiana-Nicotiana_bonariensis-Nicotiana_cavicola-Nicotiana_knightiana-Nicotiana_otophora-Nicotiana_paniculata-Nicotiana_plumbaginifolia-Nicotiana_sylvestris-Nicotiana_tabacum-Nicotiana_tomentosiformis-Nicotiana_undulata
12	1	Nicotiana_africana-Nicotiana_benthamiana-Nicotiana_bonariensis-Nicotiana_debneyi-Nicotiana_glauca-Nicotiana_knightiana-Nicotiana_noctiflora-Nicotiana_paniculata-Nicotiana_plumbaginifolia-Nicotiana_sylvestris-Nicotiana_tabacum-Nicotiana_undulata
12	1	Nicotiana_africana-Nicotiana_benthamiana-Nicotiana_debneyi-Nicotiana_glauca-Nicotiana_knightiana-Nicotiana_obtusifolia-Nicotiana_otophora-Nicotiana_paniculata-Nicotiana_sylvestris-Nicotiana_tabacum-Nicotiana_tomentosiformis-Nicotiana_undulata
12	1	Nicotiana_attenuata-Nicotiana_benthamiana-Nicotiana_bonariensis-Nicotiana_debneyi-Nicotiana_knightiana-Nicotiana_obtusifolia-Nicotiana_paniculata-Nicotiana_pauciflora-Nicotiana_plumbaginifolia-Nicotiana_sylvestris-Nicotiana_tabacum-Nicotiana_undulata
12	1	Nicotiana_attenuata-Nicotiana_bonariensis-Nicotiana_debneyi-Nicotiana_knightiana-Nicotiana_noctiflora-Nicotiana_otophora-Nicotiana_paniculata-Nicotiana_pauciflora-Nicotiana_plumbaginifolia-Nicotiana_tabacum-Nicotiana_tomentosiformis-Nicotiana_undulata
12	1	Nicotiana_attenuata-Nicotiana_bonariensis-Nicotiana_debneyi-Nicotiana_knightiana-Nicotiana_obtusifolia-Nicotiana_otophora-Nicotiana_paniculata-Nicotiana_pauciflora-Nicotiana_plumbaginifolia-Nicotiana_tabacum-Nicotiana_tomentosiformis-Nicotiana_undulata
12	1	Nicotiana_attenuata-Nicotiana_bonariensis-Nicotiana_glauca-Nicotiana_knightiana-Nicotiana_obtusifolia-Nicotiana_otophora-Nicotiana_paniculata-Nicotiana_pauciflora-Nicotiana_plumbaginifolia-Nicotiana_tabacum-Nicotiana_tomentosiformis-Nicotiana_undulata
12	1	Nicotiana_attenuata-Nicotiana_bonariensis-Nicotiana_glauca-Nicotiana_noctiflora-Nicotiana_obtusifolia-Nicotiana_otophora-Nicotiana_pauciflora-Nicotiana_plumbaginifolia-Nicotiana_sylvestris-Nicotiana_tabacum-Nicotiana_tomentosiformis-Nicotiana_undulata
12	1	Nicotiana_attenuata-Nicotiana_bonariensis-Nicotiana_knightiana-Nicotiana_noctiflora-Nicotiana_obtusifolia-Nicotiana_otophora-Nicotiana_paniculata-Nicotiana_pauciflora-Nicotiana_plumbaginifolia-Nicotiana_tabacum-Nicotiana_tomentosiformis-Nicotiana_undulata
12	1	Nicotiana_attenuata-Nicotiana_debneyi-Nicotiana_glauca-Nicotiana_knightiana-Nicotiana_noctiflora-Nicotiana_obtusifolia-Nicotiana_otophora-Nicotiana_paniculata-Nicotiana_pauciflora-Nicotiana_plumbaginifolia-Nicotiana_tabacum-Nicotiana_tomentosiformis
12	1	Nicotiana_attenuata-Nicotiana_debneyi-Nicotiana_knightiana-Nicotiana_obtusifolia-Nicotiana_otophora-Nicotiana_paniculata-Nicotiana_pauciflora-Nicotiana_plumbaginifolia-Nicotiana_sylvestris-Nicotiana_tabacum-Nicotiana_tomentosiformis-Nicotiana_undulata
12	1	Nicotiana_benthamiana-Nicotiana_bonariensis-Nicotiana_cavicola-Nicotiana_knightiana-Nicotiana_obtusifolia-Nicotiana_otophora-Nicotiana_paniculata-Nicotiana_plumbaginifolia-Nicotiana_sylvestris-Nicotiana_tabacum-Nicotiana_tomentosiformis-Nicotiana_undulata
13	1	Nicotiana_africana-Nicotiana_attenuata-Nicotiana_benthamiana-Nicotiana_bonariensis-Nicotiana_cavicola-Nicotiana_debneyi-Nicotiana_glauca-Nicotiana_noctiflora-Nicotiana_obtusifolia-Nicotiana_plumbaginifolia-Nicotiana_sylvestris-Nicotiana_tabacum-Nicotiana_undulata
13	1	Nicotiana_africana-Nicotiana_attenuata-Nicotiana_benthamiana-Nicotiana_bonariensis-Nicotiana_cavicola-Nicotiana_debneyi-Nicotiana_knightiana-Nicotiana_paniculata-Nicotiana_pauciflora-Nicotiana_plumbaginifolia-Nicotiana_sylvestris-Nicotiana_tabacum-Nicotiana_undulata
13	1	Nicotiana_africana-Nicotiana_attenuata-Nicotiana_benthamiana-Nicotiana_bonariensis-Nicotiana_cavicola-Nicotiana_debneyi-Nicotiana_obtusifolia-Nicotiana_otophora-Nicotiana_pauciflora-Nicotiana_plumbaginifolia-Nicotiana_sylvestris-Nicotiana_tabacum-Nicotiana_tomentosiformis
13	1	Nicotiana_africana-Nicotiana_attenuata-Nicotiana_benthamiana-Nicotiana_bonariensis-Nicotiana_cavicola-Nicotiana_glauca-Nicotiana_noctiflora-Nicotiana_otophora-Nicotiana_pauciflora-Nicotiana_plumbaginifolia-Nicotiana_sylvestris-Nicotiana_tabacum-Nicotiana_tomentosiformis
13	1	Nicotiana_africana-Nicotiana_attenuata-Nicotiana_benthamiana-Nicotiana_bonariensis-Nicotiana_cavicola-Nicotiana_knightiana-Nicotiana_noctiflora-Nicotiana_obtusifolia-Nicotiana_paniculata-Nicotiana_pauciflora-Nicotiana_plumbaginifolia-Nicotiana_sylvestris-Nicotiana_tabacum
13	1	Nicotiana_africana-Nicotiana_attenuata-Nicotiana_benthamiana-Nicotiana_bonariensis-Nicotiana_debneyi-Nicotiana_knightiana-Nicotiana_obtusifolia-Nicotiana_paniculata-Nicotiana_pauciflora-Nicotiana_plumbaginifolia-Nicotiana_sylvestris-Nicotiana_tabacum-Nicotiana_undulata
13	1	Nicotiana_africana-Nicotiana_attenuata-Nicotiana_benthamiana-Nicotiana_cavicola-Nicotiana_debneyi-Nicotiana_glauca-Nicotiana_knightiana-Nicotiana_noctiflora-Nicotiana_otophora-Nicotiana_pauciflora-Nicotiana_sylvestris-Nicotiana_tabacum-Nicotiana_tomentosiformis
13	1	Nicotiana_africana-Nicotiana_attenuata-Nicotiana_benthamiana-Nicotiana_cavicola-Nicotiana_debneyi-Nicotiana_glauca-Nicotiana_noctiflora-Nicotiana_obtusifolia-Nicotiana_otophora-Nicotiana_pauciflora-Nicotiana_plumbaginifolia-Nicotiana_sylvestris-Nicotiana_tabacum
13	1	Nicotiana_africana-Nicotiana_attenuata-Nicotiana_benthamiana-Nicotiana_cavicola-Nicotiana_debneyi-Nicotiana_glauca-Nicotiana_noctiflora-Nicotiana_pauciflora-Nicotiana_plumbaginifolia-Nicotiana_sylvestris-Nicotiana_tabacum-Nicotiana_tomentosiformis-Nicotiana_undulata
13	1	Nicotiana_africana-Nicotiana_attenuata-Nicotiana_benthamiana-Nicotiana_cavicola-Nicotiana_glauca-Nicotiana_knightiana-Nicotiana_noctiflora-Nicotiana_otophora-Nicotiana_paniculata-Nicotiana_pauciflora-Nicotiana_sylvestris-Nicotiana_tabacum-Nicotiana_tomentosiformis
13	1	Nicotiana_africana-Nicotiana_attenuata-Nicotiana_benthamiana-Nicotiana_cavicola-Nicotiana_knightiana-Nicotiana_noctiflora-Nicotiana_obtusifolia-Nicotiana_otophora-Nicotiana_paniculata-Nicotiana_pauciflora-Nicotiana_tabacum-Nicotiana_tomentosiformis-Nicotiana_undulata
13	1	Nicotiana_africana-Nicotiana_attenuata-Nicotiana_bonariensis-Nicotiana_cavicola-Nicotiana_debneyi-Nicotiana_glauca-Nicotiana_knightiana-Nicotiana_noctiflora-Nicotiana_paniculata-Nicotiana_pauciflora-Nicotiana_plumbaginifolia-Nicotiana_sylvestris-Nicotiana_undulata
13	1	Nicotiana_africana-Nicotiana_attenuata-Nicotiana_cavicola-Nicotiana_knightiana-Nicotiana_noctiflora-Nicotiana_obtusifolia-Nicotiana_otophora-Nicotiana_paniculata-Nicotiana_pauciflora-Nicotiana_sylvestris-Nicotiana_tabacum-Nicotiana_tomentosiformis-Nicotiana_undulata
13	1	Nicotiana_africana-Nicotiana_attenuata-Nicotiana_debneyi-Nicotiana_knightiana-Nicotiana_noctiflora-Nicotiana_obtusifolia-Nicotiana_otophora-Nicotiana_paniculata-Nicotiana_pauciflora-Nicotiana_sylvestris-Nicotiana_tabacum-Nicotiana_tomentosiformis-Nicotiana_undulata
13	1	Nicotiana_africana-Nicotiana_attenuata-Nicotiana_glauca-Nicotiana_knightiana-Nicotiana_noctiflora-Nicotiana_obtusifolia-Nicotiana_otophora-Nicotiana_paniculata-Nicotiana_pauciflora-Nicotiana_sylvestris-Nicotiana_tabacum-Nicotiana_tomentosiformis-Nicotiana_undulata
13	1	Nicotiana_africana-Nicotiana_benthamiana-Nicotiana_bonariensis-Nicotiana_cavicola-Nicotiana_debneyi-Nicotiana_glauca-Nicotiana_knightiana-Nicotiana_noctiflora-Nicotiana_obtusifolia-Nicotiana_otophora-Nicotiana_paniculata-Nicotiana_tomentosiformis-Nicotiana_undulata
13	1	Nicotiana_africana-Nicotiana_benthamiana-Nicotiana_bonariensis-Nicotiana_cavicola-Nicotiana_debneyi-Nicotiana_glauca-Nicotiana_noctiflora-Nicotiana_otophora-Nicotiana_pauciflora-Nicotiana_plumbaginifolia-Nicotiana_sylvestris-Nicotiana_tabacum-Nicotiana_tomentosiformis
13	1	Nicotiana_africana-Nicotiana_benthamiana-Nicotiana_bonariensis-Nicotiana_cavicola-Nicotiana_debneyi-Nicotiana_knightiana-Nicotiana_obtusifolia-Nicotiana_otophora-Nicotiana_paniculata-Nicotiana_plumbaginifolia-Nicotiana_sylvestris-Nicotiana_tabacum-Nicotiana_undulata
13	1	Nicotiana_africana-Nicotiana_benthamiana-Nicotiana_bonariensis-Nicotiana_cavicola-Nicotiana_debneyi-Nicotiana_knightiana-Nicotiana_obtusifolia-Nicotiana_otophora-Nicotiana_paniculata-Nicotiana_sylvestris-Nicotiana_tabacum-Nicotiana_tomentosiformis-Nicotiana_undulata
13	1	Nicotiana_africana-Nicotiana_benthamiana-Nicotiana_bonariensis-Nicotiana_cavicola-Nicotiana_debneyi-Nicotiana_knightiana-Nicotiana_otophora-Nicotiana_paniculata-Nicotiana_plumbaginifolia-Nicotiana_sylvestris-Nicotiana_tabacum-Nicotiana_tomentosiformis-Nicotiana_undulata
13	1	Nicotiana_africana-Nicotiana_benthamiana-Nicotiana_bonariensis-Nicotiana_debneyi-Nicotiana_knightiana-Nicotiana_obtusifolia-Nicotiana_otophora-Nicotiana_paniculata-Nicotiana_plumbaginifolia-Nicotiana_sylvestris-Nicotiana_tabacum-Nicotiana_tomentosiformis-Nicotiana_undulata
13	1	Nicotiana_africana-Nicotiana_benthamiana-Nicotiana_cavicola-Nicotiana_debneyi-Nicotiana_glauca-Nicotiana_knightiana-Nicotiana_noctiflora-Nicotiana_obtusifolia-Nicotiana_otophora-Nicotiana_paniculata-Nicotiana_tabacum-Nicotiana_tomentosiformis-Nicotiana_undulata
13	1	Nicotiana_africana-Nicotiana_benthamiana-Nicotiana_cavicola-Nicotiana_debneyi-Nicotiana_glauca-Nicotiana_knightiana-Nicotiana_obtusifolia-Nicotiana_otophora-Nicotiana_paniculata-Nicotiana_plumbaginifolia-Nicotiana_tabacum-Nicotiana_tomentosiformis-Nicotiana_undulata
13	1	Nicotiana_africana-Nicotiana_benthamiana-Nicotiana_cavicola-Nicotiana_glauca-Nicotiana_knightiana-Nicotiana_obtusifolia-Nicotiana_otophora-Nicotiana_paniculata-Nicotiana_plumbaginifolia-Nicotiana_sylvestris-Nicotiana_tabacum-Nicotiana_tomentosiformis-Nicotiana_undulata
13	1	Nicotiana_africana-Nicotiana_bonariensis-Nicotiana_glauca-Nicotiana_knightiana-Nicotiana_noctiflora-Nicotiana_obtusifolia-Nicotiana_otophora-Nicotiana_paniculata-Nicotiana_plumbaginifolia-Nicotiana_sylvestris-Nicotiana_tabacum-Nicotiana_tomentosiformis-Nicotiana_undulata
13	1	Nicotiana_attenuata-Nicotiana_bonariensis-Nicotiana_debneyi-Nicotiana_glauca-Nicotiana_knightiana-Nicotiana_noctiflora-Nicotiana_otophora-Nicotiana_paniculata-Nicotiana_pauciflora-Nicotiana_plumbaginifolia-Nicotiana_tabacum-Nicotiana_tomentosiformis-Nicotiana_undulata
13	1	Nicotiana_attenuata-Nicotiana_bonariensis-Nicotiana_debneyi-Nicotiana_knightiana-Nicotiana_obtusifolia-Nicotiana_otophora-Nicotiana_paniculata-Nicotiana_pauciflora-Nicotiana_plumbaginifolia-Nicotiana_sylvestris-Nicotiana_tabacum-Nicotiana_tomentosiformis-Nicotiana_undulata
13	1	Nicotiana_attenuata-Nicotiana_bonariensis-Nicotiana_glauca-Nicotiana_knightiana-Nicotiana_noctiflora-Nicotiana_obtusifolia-Nicotiana_otophora-Nicotiana_paniculata-Nicotiana_pauciflora-Nicotiana_sylvestris-Nicotiana_tabacum-Nicotiana_tomentosiformis-Nicotiana_undulata
13	1	Nicotiana_attenuata-Nicotiana_bonariensis-Nicotiana_knightiana-Nicotiana_noctiflora-Nicotiana_obtusifolia-Nicotiana_otophora-Nicotiana_paniculata-Nicotiana_pauciflora-Nicotiana_plumbaginifolia-Nicotiana_sylvestris-Nicotiana_tabacum-Nicotiana_tomentosiformis-Nicotiana_undulata
13	1	Nicotiana_attenuata-Nicotiana_debneyi-Nicotiana_glauca-Nicotiana_knightiana-Nicotiana_noctiflora-Nicotiana_obtusifolia-Nicotiana_otophora-Nicotiana_paniculata-Nicotiana_pauciflora-Nicotiana_plumbaginifolia-Nicotiana_tabacum-Nicotiana_tomentosiformis-Nicotiana_undulata
13	1	Nicotiana_attenuata-Nicotiana_debneyi-Nicotiana_glauca-Nicotiana_knightiana-Nicotiana_obtusifolia-Nicotiana_otophora-Nicotiana_paniculata-Nicotiana_pauciflora-Nicotiana_plumbaginifolia-Nicotiana_sylvestris-Nicotiana_tabacum-Nicotiana_tomentosiformis-Nicotiana_undulata
13	1	Nicotiana_benthamiana-Nicotiana_bonariensis-Nicotiana_cavicola-Nicotiana_knightiana-Nicotiana_obtusifolia-Nicotiana_otophora-Nicotiana_paniculata-Nicotiana_pauciflora-Nicotiana_plumbaginifolia-Nicotiana_sylvestris-Nicotiana_tabacum-Nicotiana_tomentosiformis-Nicotiana_undulata
13	1	Nicotiana_bonariensis-Nicotiana_debneyi-Nicotiana_glauca-Nicotiana_knightiana-Nicotiana_noctiflora-Nicotiana_obtusifolia-Nicotiana_otophora-Nicotiana_paniculata-Nicotiana_pauciflora-Nicotiana_plumbaginifolia-Nicotiana_tabacum-Nicotiana_tomentosiformis-Nicotiana_undulata
14	1	Nicotiana_africana-Nicotiana_attenuata-Nicotiana_benthamiana-Nicotiana_bonariensis-Nicotiana_cavicola-Nicotiana_debneyi-Nicotiana_glauca-Nicotiana_knightiana-Nicotiana_noctiflora-Nicotiana_paniculata-Nicotiana_pauciflora-Nicotiana_plumbaginifolia-Nicotiana_sylvestris-Nicotiana_undulata
14	1	Nicotiana_africana-Nicotiana_attenuata-Nicotiana_benthamiana-Nicotiana_bonariensis-Nicotiana_cavicola-Nicotiana_debneyi-Nicotiana_glauca-Nicotiana_knightiana-Nicotiana_noctiflora-Nicotiana_paniculata-Nicotiana_pauciflora-Nicotiana_sylvestris-Nicotiana_tabacum-Nicotiana_undulata
14	1	Nicotiana_africana-Nicotiana_attenuata-Nicotiana_benthamiana-Nicotiana_bonariensis-Nicotiana_cavicola-Nicotiana_debneyi-Nicotiana_glauca-Nicotiana_knightiana-Nicotiana_noctiflora-Nicotiana_paniculata-Nicotiana_plumbaginifolia-Nicotiana_sylvestris-Nicotiana_tabacum-Nicotiana_undulata
14	1	Nicotiana_africana-Nicotiana_attenuata-Nicotiana_benthamiana-Nicotiana_bonariensis-Nicotiana_cavicola-Nicotiana_debneyi-Nicotiana_glauca-Nicotiana_knightiana-Nicotiana_paniculata-Nicotiana_pauciflora-Nicotiana_plumbaginifolia-Nicotiana_sylvestris-Nicotiana_tabacum-Nicotiana_undulata
14	1	Nicotiana_africana-Nicotiana_attenuata-Nicotiana_benthamiana-Nicotiana_bonariensis-Nicotiana_cavicola-Nicotiana_debneyi-Nicotiana_glauca-Nicotiana_noctiflora-Nicotiana_obtusifolia-Nicotiana_otophora-Nicotiana_pauciflora-Nicotiana_sylvestris-Nicotiana_tabacum-Nicotiana_tomentosiformis
14	1	Nicotiana_africana-Nicotiana_attenuata-Nicotiana_benthamiana-Nicotiana_bonariensis-Nicotiana_cavicola-Nicotiana_debneyi-Nicotiana_glauca-Nicotiana_noctiflora-Nicotiana_obtusifolia-Nicotiana_pauciflora-Nicotiana_plumbaginifolia-Nicotiana_sylvestris-Nicotiana_tabacum-Nicotiana_tomentosiformis
14	1	Nicotiana_africana-Nicotiana_attenuata-Nicotiana_benthamiana-Nicotiana_bonariensis-Nicotiana_cavicola-Nicotiana_debneyi-Nicotiana_glauca-Nicotiana_noctiflora-Nicotiana_otophora-Nicotiana_pauciflora-Nicotiana_plumbaginifolia-Nicotiana_sylvestris-Nicotiana_tabacum-Nicotiana_undulata
14	1	Nicotiana_africana-Nicotiana_attenuata-Nicotiana_benthamiana-Nicotiana_bonariensis-Nicotiana_cavicola-Nicotiana_debneyi-Nicotiana_knightiana-Nicotiana_obtusifolia-Nicotiana_otophora-Nicotiana_paniculata-Nicotiana_pauciflora-Nicotiana_tabacum-Nicotiana_tomentosiformis-Nicotiana_undulata
14	1	Nicotiana_africana-Nicotiana_attenuata-Nicotiana_benthamiana-Nicotiana_bonariensis-Nicotiana_cavicola-Nicotiana_debneyi-Nicotiana_knightiana-Nicotiana_otophora-Nicotiana_paniculata-Nicotiana_pauciflora-Nicotiana_plumbaginifolia-Nicotiana_tabacum-Nicotiana_tomentosiformis-Nicotiana_undulata
14	1	Nicotiana_africana-Nicotiana_attenuata-Nicotiana_benthamiana-Nicotiana_bonariensis-Nicotiana_cavicola-Nicotiana_debneyi-Nicotiana_noctiflora-Nicotiana_obtusifolia-Nicotiana_otophora-Nicotiana_pauciflora-Nicotiana_plumbaginifolia-Nicotiana_sylvestris-Nicotiana_tabacum-Nicotiana_tomentosiformis
14	1	Nicotiana_africana-Nicotiana_attenuata-Nicotiana_benthamiana-Nicotiana_bonariensis-Nicotiana_cavicola-Nicotiana_glauca-Nicotiana_knightiana-Nicotiana_noctiflora-Nicotiana_paniculata-Nicotiana_pauciflora-Nicotiana_plumbaginifolia-Nicotiana_sylvestris-Nicotiana_tabacum-Nicotiana_undulata
14	1	Nicotiana_africana-Nicotiana_attenuata-Nicotiana_benthamiana-Nicotiana_bonariensis-Nicotiana_cavicola-Nicotiana_glauca-Nicotiana_noctiflora-Nicotiana_obtusifolia-Nicotiana_otophora-Nicotiana_pauciflora-Nicotiana_plumbaginifolia-Nicotiana_sylvestris-Nicotiana_tabacum-Nicotiana_tomentosiformis
14	1	Nicotiana_africana-Nicotiana_attenuata-Nicotiana_benthamiana-Nicotiana_bonariensis-Nicotiana_cavicola-Nicotiana_knightiana-Nicotiana_noctiflora-Nicotiana_obtusifolia-Nicotiana_paniculata-Nicotiana_pauciflora-Nicotiana_plumbaginifolia-Nicotiana_sylvestris-Nicotiana_tabacum-Nicotiana_undulata
14	1	Nicotiana_africana-Nicotiana_attenuata-Nicotiana_benthamiana-Nicotiana_bonariensis-Nicotiana_debneyi-Nicotiana_glauca-Nicotiana_knightiana-Nicotiana_noctiflora-Nicotiana_paniculata-Nicotiana_pauciflora-Nicotiana_plumbaginifolia-Nicotiana_sylvestris-Nicotiana_tabacum-Nicotiana_undulata
14	1	Nicotiana_africana-Nicotiana_attenuata-Nicotiana_benthamiana-Nicotiana_cavicola-Nicotiana_debneyi-Nicotiana_glauca-Nicotiana_knightiana-Nicotiana_noctiflora-Nicotiana_obtusifolia-Nicotiana_otophora-Nicotiana_paniculata-Nicotiana_pauciflora-Nicotiana_tomentosiformis-Nicotiana_undulata
14	1	Nicotiana_africana-Nicotiana_attenuata-Nicotiana_benthamiana-Nicotiana_cavicola-Nicotiana_debneyi-Nicotiana_glauca-Nicotiana_knightiana-Nicotiana_noctiflora-Nicotiana_otophora-Nicotiana_paniculata-Nicotiana_pauciflora-Nicotiana_sylvestris-Nicotiana_tabacum-Nicotiana_tomentosiformis
14	1	Nicotiana_africana-Nicotiana_attenuata-Nicotiana_benthamiana-Nicotiana_cavicola-Nicotiana_debneyi-Nicotiana_glauca-Nicotiana_knightiana-Nicotiana_noctiflora-Nicotiana_otophora-Nicotiana_paniculata-Nicotiana_pauciflora-Nicotiana_tabacum-Nicotiana_tomentosiformis-Nicotiana_undulata
14	1	Nicotiana_africana-Nicotiana_attenuata-Nicotiana_benthamiana-Nicotiana_cavicola-Nicotiana_debneyi-Nicotiana_glauca-Nicotiana_noctiflora-Nicotiana_obtusifolia-Nicotiana_otophora-Nicotiana_pauciflora-Nicotiana_sylvestris-Nicotiana_tabacum-Nicotiana_tomentosiformis-Nicotiana_undulata
14	1	Nicotiana_africana-Nicotiana_attenuata-Nicotiana_benthamiana-Nicotiana_cavicola-Nicotiana_glauca-Nicotiana_knightiana-Nicotiana_noctiflora-Nicotiana_obtusifolia-Nicotiana_otophora-Nicotiana_paniculata-Nicotiana_pauciflora-Nicotiana_sylvestris-Nicotiana_tabacum-Nicotiana_tomentosiformis
14	1	Nicotiana_africana-Nicotiana_attenuata-Nicotiana_benthamiana-Nicotiana_cavicola-Nicotiana_glauca-Nicotiana_knightiana-Nicotiana_obtusifolia-Nicotiana_otophora-Nicotiana_paniculata-Nicotiana_pauciflora-Nicotiana_plumbaginifolia-Nicotiana_tabacum-Nicotiana_tomentosiformis-Nicotiana_undulata
14	1	Nicotiana_africana-Nicotiana_attenuata-Nicotiana_benthamiana-Nicotiana_cavicola-Nicotiana_knightiana-Nicotiana_obtusifolia-Nicotiana_otophora-Nicotiana_paniculata-Nicotiana_pauciflora-Nicotiana_plumbaginifolia-Nicotiana_sylvestris-Nicotiana_tabacum-Nicotiana_tomentosiformis-Nicotiana_undulata
14	1	Nicotiana_africana-Nicotiana_attenuata-Nicotiana_benthamiana-Nicotiana_debneyi-Nicotiana_glauca-Nicotiana_knightiana-Nicotiana_noctiflora-Nicotiana_obtusifolia-Nicotiana_otophora-Nicotiana_paniculata-Nicotiana_pauciflora-Nicotiana_tabacum-Nicotiana_tomentosiformis-Nicotiana_undulata
14	1	Nicotiana_africana-Nicotiana_attenuata-Nicotiana_benthamiana-Nicotiana_debneyi-Nicotiana_knightiana-Nicotiana_noctiflora-Nicotiana_obtusifolia-Nicotiana_otophora-Nicotiana_paniculata-Nicotiana_pauciflora-Nicotiana_sylvestris-Nicotiana_tabacum-Nicotiana_tomentosiformis-Nicotiana_undulata
14	1	Nicotiana_africana-Nicotiana_attenuata-Nicotiana_bonariensis-Nicotiana_glauca-Nicotiana_knightiana-Nicotiana_noctiflora-Nicotiana_obtusifolia-Nicotiana_otophora-Nicotiana_paniculata-Nicotiana_pauciflora-Nicotiana_plumbaginifolia-Nicotiana_sylvestris-Nicotiana_tabacum-Nicotiana_tomentosiformis
14	1	Nicotiana_africana-Nicotiana_attenuata-Nicotiana_debneyi-Nicotiana_glauca-Nicotiana_knightiana-Nicotiana_noctiflora-Nicotiana_obtusifolia-Nicotiana_otophora-Nicotiana_paniculata-Nicotiana_pauciflora-Nicotiana_sylvestris-Nicotiana_tabacum-Nicotiana_tomentosiformis-Nicotiana_undulata
14	1	Nicotiana_africana-Nicotiana_attenuata-Nicotiana_debneyi-Nicotiana_glauca-Nicotiana_knightiana-Nicotiana_obtusifolia-Nicotiana_otophora-Nicotiana_paniculata-Nicotiana_pauciflora-Nicotiana_plumbaginifolia-Nicotiana_sylvestris-Nicotiana_tabacum-Nicotiana_tomentosiformis-Nicotiana_undulata
14	1	Nicotiana_africana-Nicotiana_benthamiana-Nicotiana_bonariensis-Nicotiana_cavicola-Nicotiana_debneyi-Nicotiana_glauca-Nicotiana_knightiana-Nicotiana_noctiflora-Nicotiana_paniculata-Nicotiana_pauciflora-Nicotiana_plumbaginifolia-Nicotiana_sylvestris-Nicotiana_tabacum-Nicotiana_undulata
14	1	Nicotiana_africana-Nicotiana_benthamiana-Nicotiana_bonariensis-Nicotiana_cavicola-Nicotiana_debneyi-Nicotiana_glauca-Nicotiana_noctiflora-Nicotiana_obtusifolia-Nicotiana_otophora-Nicotiana_pauciflora-Nicotiana_plumbaginifolia-Nicotiana_sylvestris-Nicotiana_tabacum-Nicotiana_tomentosiformis
14	1	Nicotiana_africana-Nicotiana_benthamiana-Nicotiana_bonariensis-Nicotiana_cavicola-Nicotiana_knightiana-Nicotiana_noctiflora-Nicotiana_obtusifolia-Nicotiana_otophora-Nicotiana_paniculata-Nicotiana_plumbaginifolia-Nicotiana_sylvestris-Nicotiana_tabacum-Nicotiana_tomentosiformis-Nicotiana_undulata
14	1	Nicotiana_africana-Nicotiana_benthamiana-Nicotiana_cavicola-Nicotiana_debneyi-Nicotiana_glauca-Nicotiana_knightiana-Nicotiana_noctiflora-Nicotiana_obtusifolia-Nicotiana_otophora-Nicotiana_paniculata-Nicotiana_plumbaginifolia-Nicotiana_tabacum-Nicotiana_tomentosiformis-Nicotiana_undulata
14	1	Nicotiana_africana-Nicotiana_benthamiana-Nicotiana_cavicola-Nicotiana_debneyi-Nicotiana_glauca-Nicotiana_knightiana-Nicotiana_obtusifolia-Nicotiana_otophora-Nicotiana_paniculata-Nicotiana_pauciflora-Nicotiana_sylvestris-Nicotiana_tabacum-Nicotiana_tomentosiformis-Nicotiana_undulata
14	1	Nicotiana_africana-Nicotiana_benthamiana-Nicotiana_cavicola-Nicotiana_debneyi-Nicotiana_glauca-Nicotiana_knightiana-Nicotiana_obtusifolia-Nicotiana_otophora-Nicotiana_paniculata-Nicotiana_plumbaginifolia-Nicotiana_sylvestris-Nicotiana_tabacum-Nicotiana_tomentosiformis-Nicotiana_undulata
14	1	Nicotiana_africana-Nicotiana_benthamiana-Nicotiana_cavicola-Nicotiana_glauca-Nicotiana_knightiana-Nicotiana_noctiflora-Nicotiana_obtusifolia-Nicotiana_otophora-Nicotiana_paniculata-Nicotiana_plumbaginifolia-Nicotiana_sylvestris-Nicotiana_tabacum-Nicotiana_tomentosiformis-Nicotiana_undulata
14	1	Nicotiana_attenuata-Nicotiana_benthamiana-Nicotiana_bonariensis-Nicotiana_debneyi-Nicotiana_knightiana-Nicotiana_obtusifolia-Nicotiana_otophora-Nicotiana_paniculata-Nicotiana_pauciflora-Nicotiana_plumbaginifolia-Nicotiana_sylvestris-Nicotiana_tabacum-Nicotiana_tomentosiformis-Nicotiana_undulata
14	1	Nicotiana_attenuata-Nicotiana_bonariensis-Nicotiana_debneyi-Nicotiana_glauca-Nicotiana_knightiana-Nicotiana_noctiflora-Nicotiana_obtusifolia-Nicotiana_otophora-Nicotiana_paniculata-Nicotiana_pauciflora-Nicotiana_plumbaginifolia-Nicotiana_tabacum-Nicotiana_tomentosiformis-Nicotiana_undulata
14	1	Nicotiana_attenuata-Nicotiana_bonariensis-Nicotiana_glauca-Nicotiana_knightiana-Nicotiana_noctiflora-Nicotiana_obtusifolia-Nicotiana_otophora-Nicotiana_paniculata-Nicotiana_pauciflora-Nicotiana_plumbaginifolia-Nicotiana_sylvestris-Nicotiana_tabacum-Nicotiana_tomentosiformis-Nicotiana_undulata
14	1	Nicotiana_benthamiana-Nicotiana_bonariensis-Nicotiana_cavicola-Nicotiana_debneyi-Nicotiana_glauca-Nicotiana_knightiana-Nicotiana_noctiflora-Nicotiana_obtusifolia-Nicotiana_otophora-Nicotiana_paniculata-Nicotiana_plumbaginifolia-Nicotiana_tabacum-Nicotiana_tomentosiformis-Nicotiana_undulata
15	1	Nicotiana_africana-Nicotiana_attenuata-Nicotiana_benthamiana-Nicotiana_bonariensis-Nicotiana_cavicola-Nicotiana_debneyi-Nicotiana_glauca-Nicotiana_knightiana-Nicotiana_noctiflora-Nicotiana_obtusifolia-Nicotiana_paniculata-Nicotiana_pauciflora-Nicotiana_sylvestris-Nicotiana_tabacum-Nicotiana_undulata
15	1	Nicotiana_africana-Nicotiana_attenuata-Nicotiana_benthamiana-Nicotiana_bonariensis-Nicotiana_cavicola-Nicotiana_debneyi-Nicotiana_glauca-Nicotiana_knightiana-Nicotiana_noctiflora-Nicotiana_otophora-Nicotiana_paniculata-Nicotiana_pauciflora-Nicotiana_plumbaginifolia-Nicotiana_tomentosiformis-Nicotiana_undulata
15	1	Nicotiana_africana-Nicotiana_attenuata-Nicotiana_benthamiana-Nicotiana_bonariensis-Nicotiana_cavicola-Nicotiana_debneyi-Nicotiana_glauca-Nicotiana_knightiana-Nicotiana_obtusifolia-Nicotiana_paniculata-Nicotiana_pauciflora-Nicotiana_plumbaginifolia-Nicotiana_sylvestris-Nicotiana_tabacum-Nicotiana_undulata
15	1	Nicotiana_africana-Nicotiana_attenuata-Nicotiana_benthamiana-Nicotiana_bonariensis-Nicotiana_cavicola-Nicotiana_debneyi-Nicotiana_knightiana-Nicotiana_noctiflora-Nicotiana_obtusifolia-Nicotiana_paniculata-Nicotiana_pauciflora-Nicotiana_plumbaginifolia-Nicotiana_sylvestris-Nicotiana_tabacum-Nicotiana_undulata
15	1	Nicotiana_africana-Nicotiana_attenuata-Nicotiana_benthamiana-Nicotiana_bonariensis-Nicotiana_cavicola-Nicotiana_glauca-Nicotiana_knightiana-Nicotiana_noctiflora-Nicotiana_obtusifolia-Nicotiana_otophora-Nicotiana_paniculata-Nicotiana_sylvestris-Nicotiana_tabacum-Nicotiana_tomentosiformis-Nicotiana_undulata
15	1	Nicotiana_africana-Nicotiana_attenuata-Nicotiana_benthamiana-Nicotiana_bonariensis-Nicotiana_cavicola-Nicotiana_glauca-Nicotiana_knightiana-Nicotiana_obtusifolia-Nicotiana_otophora-Nicotiana_paniculata-Nicotiana_pauciflora-Nicotiana_plumbaginifolia-Nicotiana_tabacum-Nicotiana_tomentosiformis-Nicotiana_undulata
15	1	Nicotiana_africana-Nicotiana_attenuata-Nicotiana_benthamiana-Nicotiana_bonariensis-Nicotiana_cavicola-Nicotiana_glauca-Nicotiana_noctiflora-Nicotiana_obtusifolia-Nicotiana_otophora-Nicotiana_pauciflora-Nicotiana_plumbaginifolia-Nicotiana_sylvestris-Nicotiana_tabacum-Nicotiana_tomentosiformis-Nicotiana_undulata
15	1	Nicotiana_africana-Nicotiana_attenuata-Nicotiana_benthamiana-Nicotiana_bonariensis-Nicotiana_cavicola-Nicotiana_knightiana-Nicotiana_obtusifolia-Nicotiana_otophora-Nicotiana_paniculata-Nicotiana_pauciflora-Nicotiana_plumbaginifolia-Nicotiana_sylvestris-Nicotiana_tabacum-Nicotiana_tomentosiformis-Nicotiana_undulata
15	1	Nicotiana_africana-Nicotiana_attenuata-Nicotiana_benthamiana-Nicotiana_cavicola-Nicotiana_debneyi-Nicotiana_glauca-Nicotiana_knightiana-Nicotiana_noctiflora-Nicotiana_obtusifolia-Nicotiana_paniculata-Nicotiana_pauciflora-Nicotiana_plumbaginifolia-Nicotiana_tabacum-Nicotiana_tomentosiformis-Nicotiana_undulata
15	1	Nicotiana_africana-Nicotiana_attenuata-Nicotiana_bonariensis-Nicotiana_cavicola-Nicotiana_glauca-Nicotiana_knightiana-Nicotiana_noctiflora-Nicotiana_otophora-Nicotiana_paniculata-Nicotiana_pauciflora-Nicotiana_plumbaginifolia-Nicotiana_sylvestris-Nicotiana_tabacum-Nicotiana_tomentosiformis-Nicotiana_undulata
15	1	Nicotiana_africana-Nicotiana_attenuata-Nicotiana_bonariensis-Nicotiana_debneyi-Nicotiana_glauca-Nicotiana_knightiana-Nicotiana_noctiflora-Nicotiana_obtusifolia-Nicotiana_otophora-Nicotiana_paniculata-Nicotiana_pauciflora-Nicotiana_plumbaginifolia-Nicotiana_tabacum-Nicotiana_tomentosiformis-Nicotiana_undulata
15	1	Nicotiana_africana-Nicotiana_attenuata-Nicotiana_cavicola-Nicotiana_debneyi-Nicotiana_glauca-Nicotiana_knightiana-Nicotiana_noctiflora-Nicotiana_obtusifolia-Nicotiana_otophora-Nicotiana_paniculata-Nicotiana_pauciflora-Nicotiana_sylvestris-Nicotiana_tabacum-Nicotiana_tomentosiformis-Nicotiana_undulata
15	1	Nicotiana_africana-Nicotiana_attenuata-Nicotiana_debneyi-Nicotiana_glauca-Nicotiana_knightiana-Nicotiana_noctiflora-Nicotiana_obtusifolia-Nicotiana_otophora-Nicotiana_paniculata-Nicotiana_pauciflora-Nicotiana_plumbaginifolia-Nicotiana_sylvestris-Nicotiana_tabacum-Nicotiana_tomentosiformis-Nicotiana_undulata
15	1	Nicotiana_africana-Nicotiana_benthamiana-Nicotiana_bonariensis-Nicotiana_cavicola-Nicotiana_debneyi-Nicotiana_glauca-Nicotiana_knightiana-Nicotiana_noctiflora-Nicotiana_obtusifolia-Nicotiana_otophora-Nicotiana_paniculata-Nicotiana_plumbaginifolia-Nicotiana_sylvestris-Nicotiana_tabacum-Nicotiana_tomentosiformis
15	1	Nicotiana_africana-Nicotiana_benthamiana-Nicotiana_bonariensis-Nicotiana_cavicola-Nicotiana_debneyi-Nicotiana_glauca-Nicotiana_knightiana-Nicotiana_noctiflora-Nicotiana_otophora-Nicotiana_paniculata-Nicotiana_plumbaginifolia-Nicotiana_sylvestris-Nicotiana_tabacum-Nicotiana_tomentosiformis-Nicotiana_undulata
15	1	Nicotiana_africana-Nicotiana_benthamiana-Nicotiana_bonariensis-Nicotiana_cavicola-Nicotiana_glauca-Nicotiana_knightiana-Nicotiana_noctiflora-Nicotiana_obtusifolia-Nicotiana_otophora-Nicotiana_paniculata-Nicotiana_plumbaginifolia-Nicotiana_sylvestris-Nicotiana_tabacum-Nicotiana_tomentosiformis-Nicotiana_undulata
15	1	Nicotiana_africana-Nicotiana_benthamiana-Nicotiana_cavicola-Nicotiana_debneyi-Nicotiana_glauca-Nicotiana_knightiana-Nicotiana_noctiflora-Nicotiana_obtusifolia-Nicotiana_otophora-Nicotiana_paniculata-Nicotiana_plumbaginifolia-Nicotiana_sylvestris-Nicotiana_tabacum-Nicotiana_tomentosiformis-Nicotiana_undulata
15	1	Nicotiana_attenuata-Nicotiana_bonariensis-Nicotiana_debneyi-Nicotiana_glauca-Nicotiana_knightiana-Nicotiana_noctiflora-Nicotiana_obtusifolia-Nicotiana_otophora-Nicotiana_paniculata-Nicotiana_pauciflora-Nicotiana_plumbaginifolia-Nicotiana_sylvestris-Nicotiana_tabacum-Nicotiana_tomentosiformis-Nicotiana_undulata
16	1	Nicotiana_africana-Nicotiana_attenuata-Nicotiana_benthamiana-Nicotiana_bonariensis-Nicotiana_cavicola-Nicotiana_debneyi-Nicotiana_glauca-Nicotiana_knightiana-Nicotiana_noctiflora-Nicotiana_obtusifolia-Nicotiana_otophora-Nicotiana_paniculata-Nicotiana_pauciflora-Nicotiana_plumbaginifolia-Nicotiana_sylvestris-Nicotiana_tabacum
16	1	Nicotiana_africana-Nicotiana_attenuata-Nicotiana_benthamiana-Nicotiana_bonariensis-Nicotiana_cavicola-Nicotiana_debneyi-Nicotiana_glauca-Nicotiana_knightiana-Nicotiana_noctiflora-Nicotiana_obtusifolia-Nicotiana_otophora-Nicotiana_paniculata-Nicotiana_pauciflora-Nicotiana_plumbaginifolia-Nicotiana_tomentosiformis-Nicotiana_undulata
16	1	Nicotiana_africana-Nicotiana_attenuata-Nicotiana_benthamiana-Nicotiana_bonariensis-Nicotiana_cavicola-Nicotiana_debneyi-Nicotiana_glauca-Nicotiana_knightiana-Nicotiana_noctiflora-Nicotiana_obtusifolia-Nicotiana_otophora-Nicotiana_pauciflora-Nicotiana_plumbaginifolia-Nicotiana_sylvestris-Nicotiana_tabacum-Nicotiana_tomentosiformis
16	1	Nicotiana_africana-Nicotiana_attenuata-Nicotiana_benthamiana-Nicotiana_bonariensis-Nicotiana_cavicola-Nicotiana_debneyi-Nicotiana_glauca-Nicotiana_knightiana-Nicotiana_noctiflora-Nicotiana_otophora-Nicotiana_paniculata-Nicotiana_pauciflora-Nicotiana_plumbaginifolia-Nicotiana_sylvestris-Nicotiana_tabacum-Nicotiana_undulata
16	1	Nicotiana_africana-Nicotiana_attenuata-Nicotiana_benthamiana-Nicotiana_bonariensis-Nicotiana_cavicola-Nicotiana_debneyi-Nicotiana_glauca-Nicotiana_knightiana-Nicotiana_noctiflora-Nicotiana_paniculata-Nicotiana_pauciflora-Nicotiana_plumbaginifolia-Nicotiana_sylvestris-Nicotiana_tabacum-Nicotiana_tomentosiformis-Nicotiana_undulata
16	1	Nicotiana_africana-Nicotiana_attenuata-Nicotiana_benthamiana-Nicotiana_bonariensis-Nicotiana_cavicola-Nicotiana_debneyi-Nicotiana_glauca-Nicotiana_knightiana-Nicotiana_obtusifolia-Nicotiana_otophora-Nicotiana_paniculata-Nicotiana_pauciflora-Nicotiana_plumbaginifolia-Nicotiana_tabacum-Nicotiana_tomentosiformis-Nicotiana_undulata
16	1	Nicotiana_africana-Nicotiana_attenuata-Nicotiana_benthamiana-Nicotiana_bonariensis-Nicotiana_cavicola-Nicotiana_glauca-Nicotiana_knightiana-Nicotiana_noctiflora-Nicotiana_obtusifolia-Nicotiana_otophora-Nicotiana_paniculata-Nicotiana_pauciflora-Nicotiana_sylvestris-Nicotiana_tabacum-Nicotiana_tomentosiformis-Nicotiana_undulata
16	1	Nicotiana_africana-Nicotiana_attenuata-Nicotiana_benthamiana-Nicotiana_bonariensis-Nicotiana_cavicola-Nicotiana_glauca-Nicotiana_knightiana-Nicotiana_noctiflora-Nicotiana_obtusifolia-Nicotiana_otophora-Nicotiana_paniculata-Nicotiana_plumbaginifolia-Nicotiana_sylvestris-Nicotiana_tabacum-Nicotiana_tomentosiformis-Nicotiana_undulata
16	1	Nicotiana_africana-Nicotiana_attenuata-Nicotiana_benthamiana-Nicotiana_bonariensis-Nicotiana_cavicola-Nicotiana_glauca-Nicotiana_knightiana-Nicotiana_noctiflora-Nicotiana_otophora-Nicotiana_paniculata-Nicotiana_pauciflora-Nicotiana_plumbaginifolia-Nicotiana_sylvestris-Nicotiana_tabacum-Nicotiana_tomentosiformis-Nicotiana_undulata
16	1	Nicotiana_africana-Nicotiana_attenuata-Nicotiana_benthamiana-Nicotiana_bonariensis-Nicotiana_debneyi-Nicotiana_glauca-Nicotiana_knightiana-Nicotiana_noctiflora-Nicotiana_obtusifolia-Nicotiana_otophora-Nicotiana_paniculata-Nicotiana_pauciflora-Nicotiana_plumbaginifolia-Nicotiana_tabacum-Nicotiana_tomentosiformis-Nicotiana_undulata
16	1	Nicotiana_africana-Nicotiana_attenuata-Nicotiana_benthamiana-Nicotiana_bonariensis-Nicotiana_debneyi-Nicotiana_glauca-Nicotiana_knightiana-Nicotiana_noctiflora-Nicotiana_obtusifolia-Nicotiana_otophora-Nicotiana_paniculata-Nicotiana_pauciflora-Nicotiana_sylvestris-Nicotiana_tabacum-Nicotiana_tomentosiformis-Nicotiana_undulata
16	1	Nicotiana_africana-Nicotiana_attenuata-Nicotiana_benthamiana-Nicotiana_bonariensis-Nicotiana_debneyi-Nicotiana_glauca-Nicotiana_knightiana-Nicotiana_noctiflora-Nicotiana_otophora-Nicotiana_paniculata-Nicotiana_pauciflora-Nicotiana_plumbaginifolia-Nicotiana_sylvestris-Nicotiana_tabacum-Nicotiana_tomentosiformis-Nicotiana_undulata
16	1	Nicotiana_africana-Nicotiana_attenuata-Nicotiana_benthamiana-Nicotiana_bonariensis-Nicotiana_debneyi-Nicotiana_knightiana-Nicotiana_noctiflora-Nicotiana_obtusifolia-Nicotiana_otophora-Nicotiana_paniculata-Nicotiana_pauciflora-Nicotiana_plumbaginifolia-Nicotiana_sylvestris-Nicotiana_tabacum-Nicotiana_tomentosiformis-Nicotiana_undulata
16	1	Nicotiana_africana-Nicotiana_attenuata-Nicotiana_benthamiana-Nicotiana_bonariensis-Nicotiana_glauca-Nicotiana_knightiana-Nicotiana_noctiflora-Nicotiana_obtusifolia-Nicotiana_otophora-Nicotiana_paniculata-Nicotiana_pauciflora-Nicotiana_plumbaginifolia-Nicotiana_sylvestris-Nicotiana_tabacum-Nicotiana_tomentosiformis-Nicotiana_undulata
16	1	Nicotiana_africana-Nicotiana_attenuata-Nicotiana_benthamiana-Nicotiana_cavicola-Nicotiana_debneyi-Nicotiana_glauca-Nicotiana_knightiana-Nicotiana_noctiflora-Nicotiana_obtusifolia-Nicotiana_otophora-Nicotiana_paniculata-Nicotiana_pauciflora-Nicotiana_plumbaginifolia-Nicotiana_sylvestris-Nicotiana_tabacum-Nicotiana_undulata
16	1	Nicotiana_africana-Nicotiana_attenuata-Nicotiana_benthamiana-Nicotiana_cavicola-Nicotiana_debneyi-Nicotiana_glauca-Nicotiana_knightiana-Nicotiana_obtusifolia-Nicotiana_otophora-Nicotiana_paniculata-Nicotiana_pauciflora-Nicotiana_plumbaginifolia-Nicotiana_sylvestris-Nicotiana_tabacum-Nicotiana_tomentosiformis-Nicotiana_undulata
16	1	Nicotiana_africana-Nicotiana_attenuata-Nicotiana_benthamiana-Nicotiana_debneyi-Nicotiana_glauca-Nicotiana_knightiana-Nicotiana_noctiflora-Nicotiana_obtusifolia-Nicotiana_otophora-Nicotiana_paniculata-Nicotiana_pauciflora-Nicotiana_plumbaginifolia-Nicotiana_sylvestris-Nicotiana_tabacum-Nicotiana_tomentosiformis-Nicotiana_undulata
16	1	Nicotiana_africana-Nicotiana_attenuata-Nicotiana_bonariensis-Nicotiana_cavicola-Nicotiana_debneyi-Nicotiana_knightiana-Nicotiana_noctiflora-Nicotiana_obtusifolia-Nicotiana_otophora-Nicotiana_paniculata-Nicotiana_pauciflora-Nicotiana_plumbaginifolia-Nicotiana_sylvestris-Nicotiana_tabacum-Nicotiana_tomentosiformis-Nicotiana_undulata
16	1	Nicotiana_africana-Nicotiana_benthamiana-Nicotiana_bonariensis-Nicotiana_cavicola-Nicotiana_glauca-Nicotiana_knightiana-Nicotiana_noctiflora-Nicotiana_obtusifolia-Nicotiana_otophora-Nicotiana_paniculata-Nicotiana_pauciflora-Nicotiana_plumbaginifolia-Nicotiana_sylvestris-Nicotiana_tabacum-Nicotiana_tomentosiformis-Nicotiana_undulata
16	1	Nicotiana_attenuata-Nicotiana_benthamiana-Nicotiana_bonariensis-Nicotiana_cavicola-Nicotiana_debneyi-Nicotiana_glauca-Nicotiana_knightiana-Nicotiana_noctiflora-Nicotiana_obtusifolia-Nicotiana_otophora-Nicotiana_paniculata-Nicotiana_pauciflora-Nicotiana_plumbaginifolia-Nicotiana_tabacum-Nicotiana_tomentosiformis-Nicotiana_undulata
17	1	Nicotiana_africana-Nicotiana_attenuata-Nicotiana_bonariensis-Nicotiana_cavicola-Nicotiana_debneyi-Nicotiana_glauca-Nicotiana_knightiana-Nicotiana_noctiflora-Nicotiana_obtusifolia-Nicotiana_otophora-Nicotiana_paniculata-Nicotiana_pauciflora-Nicotiana_plumbaginifolia-Nicotiana_sylvestris-Nicotiana_tabacum-Nicotiana_tomentosiformis-Nicotiana_undulata
7		Nicotiana_africana-Nicotiana_attenuata-Nicotiana_benthamiana-Nicotiana_bonariensis-Nicotiana_cavicola-Nicotiana_pauciflora-Nicotiana_plumbaginifoli5
7		Nicotiana_africana-Nicotiana_benthamiana-Nicotiana_cavicola-Nicotiana_debneyi-Nicotiana_plumbaginifolia-Nicotiana_tabacum-Nicotiana_tomentosiformis1
7		Nicotiana_bonariensis-Nicotiana_debneyi-Nicotiana_knightiana-Nicotiana_obtusifolia-Nicotiana_paniculata-Nicotiana_plumbaginifolia-Nicotiana_undulat1
7		Nicotiana_bonariensis-Nicotiana_knightiana-Nicotiana_obtusifolia-Nicotiana_paniculata-Nicotiana_tabacum-Nicotiana_tomentosiformis-Nicotiana_undulat1
7		Nicotiana_knightiana-Nicotiana_obtusifolia-Nicotiana_otophora-Nicotiana_paniculata-Nicotiana_sylvestris-Nicotiana_tabacum-Nicotiana_tomentosiformis1
15		Nicotiana_africana-Nicotiana_attenuata-Nicotiana_benthamiana-Nicotiana_bonariensis-Nicotiana_cavicola-Nicotiana_debneyi-Nicotiana_glauca-Nicotiana_knightiana-Nicotiana_noctiflora-Nicotiana_otophora-Nicotiana_paniculata-Nicotiana_pauciflora-Nicotiana_sylvestris-Nicotiana_tabacum-Nicotiana_tomentosiformi1
15		Nicotiana_africana-Nicotiana_attenuata-Nicotiana_benthamiana-Nicotiana_bonariensis-Nicotiana_cavicola-Nicotiana_debneyi-Nicotiana_glauca-Nicotiana_knightiana-Nicotiana_noctiflora-Nicotiana_paniculata-Nicotiana_pauciflora-Nicotiana_plumbaginifolia-Nicotiana_sylvestris-Nicotiana_tabacum-Nicotiana_undulat35.0000000000002
15		Nicotiana_africana-Nicotiana_attenuata-Nicotiana_benthamiana-Nicotiana_cavicola-Nicotiana_debneyi-Nicotiana_glauca-Nicotiana_knightiana-Nicotiana_noctiflora-Nicotiana_obtusifolia-Nicotiana_otophora-Nicotiana_paniculata-Nicotiana_pauciflora-Nicotiana_sylvestris-Nicotiana_tabacum-Nicotiana_tomentosiformi2
15		Nicotiana_africana-Nicotiana_attenuata-Nicotiana_benthamiana-Nicotiana_cavicola-Nicotiana_debneyi-Nicotiana_glauca-Nicotiana_knightiana-Nicotiana_noctiflora-Nicotiana_obtusifolia-Nicotiana_paniculata-Nicotiana_pauciflora-Nicotiana_sylvestris-Nicotiana_tabacum-Nicotiana_tomentosiformis-Nicotiana_undulat1
15		Nicotiana_africana-Nicotiana_attenuata-Nicotiana_benthamiana-Nicotiana_debneyi-Nicotiana_glauca-Nicotiana_knightiana-Nicotiana_noctiflora-Nicotiana_obtusifolia-Nicotiana_otophora-Nicotiana_paniculata-Nicotiana_pauciflora-Nicotiana_sylvestris-Nicotiana_tabacum-Nicotiana_tomentosiformis-Nicotiana_undulat3
15		Nicotiana_africana-Nicotiana_benthamiana-Nicotiana_bonariensis-Nicotiana_cavicola-Nicotiana_debneyi-Nicotiana_glauca-Nicotiana_knightiana-Nicotiana_noctiflora-Nicotiana_obtusifolia-Nicotiana_otophora-Nicotiana_paniculata-Nicotiana_sylvestris-Nicotiana_tabacum-Nicotiana_tomentosiformis-Nicotiana_undulat1
15		Nicotiana_attenuata-Nicotiana_benthamiana-Nicotiana_cavicola-Nicotiana_debneyi-Nicotiana_glauca-Nicotiana_knightiana-Nicotiana_noctiflora-Nicotiana_obtusifolia-Nicotiana_otophora-Nicotiana_paniculata-Nicotiana_pauciflora-Nicotiana_sylvestris-Nicotiana_tabacum-Nicotiana_tomentosiformis-Nicotiana_undulat1

## Sheet: Table S9
Table S9: Diploid single copy gene classification for ASTRAL runs (* 45 Trees without correct assignment for N. tabacum homeologs were removed). Code: A=Alatae; N=Noctiflorae; P=Petunioides; p=Paniculatae; S=Sylvestres; T=Tomentosae; t=Trigonophyllae; U=Undulatae; X=Undertermine
Count	Frequency	Tree classification	Type	Astral	Gen clusters
23	0.0628415	Nicotiana_S,Nicotiana_T,Suaveolentes_A,Suaveolentes_N	Type_001	Done	CL13812,CL13822,CL14024,CL14422,CL14574,CL14581,CL14681,CL14704,CL14838,CL15031,CL15105,CL15159,CL15321,CL15541,CL15591,CL15720,CL15777,CL15920,CL15955,CL16231,CL16450,CL16572,CL16604
19	0.0519126	Nicotiana_S,Nicotiana_T,Suaveolentes_A	Type_002	Done	CL13510,CL13889,CL13929,CL14271,CL14300,CL14396,CL14466,CL14492,CL14597,CL14760,CL14896,CL14945,CL15495,CL15534,CL15600,CL16039,CL16258,CL16440,CL16742
16	0.0437158	Nicotiana_S,Nicotiana_T,Suaveolentes_N	Type_003	Done	CL13778,CL14146,CL14514,CL14687,CL14747,CL14931,CL14994,CL15133,CL15483,CL15711,CL15824,CL15830,CL15860,CL15977,CL16177,CL16347
16	0.0437158	Nicotiana_S,Nicotiana_T,Suaveolentes_A,Suaveolentes_S	Type_004	Done	CL13177,CL13194,CL13356,CL13605,CL13842,CL14077,CL14289,CL14316,CL14543,CL14653,CL14662,CL14894,CL14926,CL15315,CL15496,CL15743
13	0.0355191	Nicotiana_S,Nicotiana_T,Suaveolentes_N,Suaveolentes_S	Type_005	Done	CL13148,CL13457,CL14140,CL14690,CL14855,CL14878,CL14895,CL15107,CL15582,CL15598,CL15847,CL16407,CL16500
13	0.0355191	Nicotiana_S,Nicotiana_T,Suaveolentes_A,Suaveolentes_P	Type_006	Done	CL13231,CL13353,CL13496,CL13852,CL14304,CL14652,CL14723,CL14997,CL15004,CL15415,CL15513,CL15770,CL15934
13	0.0355191	Nicotiana_S,Nicotiana_T,Suaveolentes_A,Suaveolentes_NP	Type_007	Done	CL13524,CL13586,CL14191,CL14611,CL14677,CL14702,CL14729,CL14941,CL15036,CL15083,CL15220,CL15503,CL15945
12	0.0327869	Nicotiana_S,Nicotiana_T,Suaveolentes_A,Suaveolentes_X	Type_008	Failed	CL13569,CL13803,CL13825,CL14043,CL14111,CL14535,CL14903,CL14976,CL15058,CL15119,CL15584,CL15611
11	0.0300546	Nicotiana_S,Nicotiana_T,Suaveolentes_S,Suaveolentes_X	Type_009	Failed	CL13459,CL13717,CL14799,CL14820,CL14824,CL14857,CL15114,CL15334,CL15359,CL15677,CL17078
11	0.0300546	Nicotiana_S,Nicotiana_T,Suaveolentes_S	Type_010	Done	CL13720,CL13895,CL14430,CL14587,CL15132,CL15350,CL15710,CL15903,CL16037,CL16167,CL16336
10	0.0273224	Nicotiana_S,Nicotiana_T,Suaveolentes_N,Suaveolentes_X	Type_011	Failed	CL13222,CL13325,CL14261,CL14364,CL14762,CL14810,CL14887,CL15226,CL16382,CL16458
7	0.0191257	Nicotiana_S,Nicotiana_T,Suaveolentes_X	Type_012	Failed	CL14006,CL14246,CL14828,CL15248,CL15569,CL15843,CL17102
7	0.0191257	Nicotiana_S,Nicotiana_T,Suaveolentes_PTtU,Suaveolentes_X	Type_013	Failed	CL14136,CL14243,CL14885,CL14992,CL15141,CL15573,CL15736
7	0.0191257	Nicotiana_S,Nicotiana_T,Suaveolentes_A,Suaveolentes_N,Suaveolentes_S	Type_014	Done	CL13234,CL13243,CL13262,CL13652,CL13751,CL13959,CL14291
7	0.0191257	Nicotiana_S,Nicotiana_T,Suaveolentes_A,Suaveolentes_AS	Type_015	Done	CL14488,CL14643,CL14804,CL14893,CL14929,CL15358,CL15941
6	0.0163934	Nicotiana_S,Nicotiana_T,Suaveolentes_P,Suaveolentes_S	Type_016	Done	CL13888,CL14144,CL14766,CL14865,CL14923,CL14950
5	0.0136612	Nicotiana_S,Nicotiana_T,Suaveolentes_AS,Suaveolentes_N	Type_017	Done	CL14337,CL14372,CL14569,CL15006,CL15176
5	0.0136612	Nicotiana_S,Nicotiana_T,Suaveolentes_A,Suaveolentes_NP,Suaveolentes_S	Type_018	Done	CL13357,CL13540,CL14067,CL14369,CL14716
4	0.010929	Nicotiana_S,Nicotiana_T,Suaveolentes_P,Suaveolentes_X	Type_019	Failed	CL13211,CL13411,CL13538,CL15003
4	0.010929	Nicotiana_S,Nicotiana_T,Suaveolentes_P	Type_020	Done	CL13741,CL14342,CL14601,CL16803
4	0.010929	Nicotiana_S,Nicotiana_T,Suaveolentes_NP,Suaveolentes_X	Type_021	Failed	CL13413,CL14116,CL15111,CL16540
4	0.010929	Nicotiana_S,Nicotiana_T,Suaveolentes_NP,Suaveolentes_S	Type_022	Done	CL14180,CL14548,CL14801,CL15104
4	0.010929	Nicotiana_S,Nicotiana_T,Suaveolentes_A,Suaveolentes_ANPS	Type_023	Done	CL14181,CL14470,CL14996,CL15373
4	0.010929	Nicotiana_S,Nicotiana_T,Suaveolentes_A,Suaveolentes_ANP	Type_024	Done	CL14798,CL15974,CL16126,CL17097
3	0.00819672	Nicotiana_S,Nicotiana_T,Suaveolentes_NS	Type_025	Done	CL13712,CL15432,CL16213
3	0.00819672	Nicotiana_S,Nicotiana_T,Suaveolentes_NPS,Suaveolentes_S	Type_026	Done	CL14023,CL15014,CL16102
3	0.00819672	Nicotiana_S,Nicotiana_T,Suaveolentes_NPS	Type_027	Done	CL13949,CL15019,CL16005
3	0.00819672	Nicotiana_S,Nicotiana_T,Suaveolentes_N,Suaveolentes_NPS	Type_028	Done	CL14453,CL15699,CL16215
3	0.00819672	Nicotiana_S,Nicotiana_T,Suaveolentes_A,Suaveolentes_S,Suaveolentes_X	Type_029	Failed	CL14450,CL14498,CL14914
3	0.00819672	Nicotiana_S,Nicotiana_T,Suaveolentes_A,Suaveolentes_N,Suaveolentes_P	Type_030	Done	CL14295,CL14572,CL15308
3	0.00819672	Nicotiana_S,Nicotiana_T,Suaveolentes_A,Suaveolentes_N,Suaveolentes_NP	Type_031	Done	CL14079,CL14761,CL15323
2	0.00546448	Nicotiana_S,Nicotiana_T,Suaveolentes_NS,Suaveolentes_S	Type_032	NA	NA
2	0.00546448	Nicotiana_S,Nicotiana_T,Suaveolentes_NP,Suaveolentes_P	Type_033	NA	NA
2	0.00546448	Nicotiana_S,Nicotiana_T,Suaveolentes_N,Suaveolentes_PU	Type_034	NA	NA
2	0.00546448	Nicotiana_S,Nicotiana_T,Suaveolentes_N,Suaveolentes_P,Suaveolentes_S	Type_035	NA	NA
2	0.00546448	Nicotiana_S,Nicotiana_T,Suaveolentes_N,Suaveolentes_P	Type_036	NA	NA
2	0.00546448	Nicotiana_S,Nicotiana_T,Suaveolentes_N,Suaveolentes_NS	Type_037	NA	NA
2	0.00546448	Nicotiana_S,Nicotiana_T,Suaveolentes_AS,Suaveolentes_P	Type_038	NA	NA
2	0.00546448	Nicotiana_S,Nicotiana_T,Suaveolentes_AP,Suaveolentes_N	Type_039	NA	NA
2	0.00546448	Nicotiana_S,Nicotiana_T,Suaveolentes_ANPS,Suaveolentes_NP	Type_040	NA	NA
2	0.00546448	Nicotiana_S,Nicotiana_T,Suaveolentes_ANPS,Suaveolentes_N	Type_041	NA	NA
2	0.00546448	Nicotiana_S,Nicotiana_T,Suaveolentes_ANPS	Type_042	NA	NA
2	0.00546448	Nicotiana_S,Nicotiana_T,Suaveolentes_ANP	Type_043	NA	NA
2	0.00546448	Nicotiana_S,Nicotiana_T,Suaveolentes_AN,Suaveolentes_S	Type_044	NA	NA
2	0.00546448	Nicotiana_S,Nicotiana_T,Suaveolentes_AN,Suaveolentes_ANP	Type_045	NA	NA
2	0.00546448	Nicotiana_S,Nicotiana_T,Suaveolentes_A,Suaveolentes_T	Type_046	NA	NA
2	0.00546448	Nicotiana_S,Nicotiana_T,Suaveolentes_A,Suaveolentes_NPS,Suaveolentes_S	Type_047	NA	NA
2	0.00546448	Nicotiana_S,Nicotiana_T,Suaveolentes_A,Suaveolentes_NPS	Type_048	NA	NA
2	0.00546448	Nicotiana_S,Nicotiana_T,Suaveolentes_A,Suaveolentes_N,Suaveolentes_X	Type_049	NA	NA
2	0.00546448	Nicotiana_S,Nicotiana_T,Suaveolentes_A,Suaveolentes_AS,Suaveolentes_P	Type_050	NA	NA
2	0.00546448	Nicotiana_S,Nicotiana_T,Suaveolentes_A,Suaveolentes_ANPS,Suaveolentes_P	Type_051	NA	NA
1	0.00273224	Nicotiana_S,Nicotiana_T,Suaveolentes_S,Suaveolentes_T,Suaveolentes_X	Type_052	NA	NA
1	0.00273224	Nicotiana_S,Nicotiana_T,Suaveolentes_S,Suaveolentes_T	Type_053	NA	NA
1	0.00273224	Nicotiana_S,Nicotiana_T,Suaveolentes_PTtU,Suaveolentes_S	Type_054	NA	NA
1	0.00273224	Nicotiana_S,Nicotiana_T,Suaveolentes_PS	Type_055	NA	NA
1	0.00273224	Nicotiana_S,Nicotiana_T,Suaveolentes_P,Suaveolentes_T	Type_056	NA	NA
1	0.00273224	Nicotiana_S,Nicotiana_T,Suaveolentes_P,Suaveolentes_STt	Type_057	NA	NA
1	0.00273224	Nicotiana_S,Nicotiana_T,Suaveolentes_P,Suaveolentes_S,Suaveolentes_X	Type_058	NA	NA
1	0.00273224	Nicotiana_S,Nicotiana_T,Suaveolentes_NS,Suaveolentes_X	Type_059	NA	NA
1	0.00273224	Nicotiana_S,Nicotiana_T,Suaveolentes_NS,Suaveolentes_S,Suaveolentes_X	Type_060	NA	NA
1	0.00273224	Nicotiana_S,Nicotiana_T,Suaveolentes_NPS,Suaveolentes_X	Type_061	NA	NA
1	0.00273224	Nicotiana_S,Nicotiana_T,Suaveolentes_NP,Suaveolentes_T,Suaveolentes_X	Type_062	NA	NA
1	0.00273224	Nicotiana_S,Nicotiana_T,Suaveolentes_NP,Suaveolentes_S,Suaveolentes_X	Type_063	NA	NA
1	0.00273224	Nicotiana_S,Nicotiana_T,Suaveolentes_NP,Suaveolentes_NPS	Type_064	NA	NA
1	0.00273224	Nicotiana_S,Nicotiana_T,Suaveolentes_NP	Type_065	NA	NA
1	0.00273224	Nicotiana_S,Nicotiana_T,Suaveolentes_N,Suaveolentes_T,Suaveolentes_X	Type_066	NA	NA
1	0.00273224	Nicotiana_S,Nicotiana_T,Suaveolentes_N,Suaveolentes_PTU	Type_067	NA	NA
1	0.00273224	Nicotiana_S,Nicotiana_T,Suaveolentes_N,Suaveolentes_PT	Type_068	NA	NA
1	0.00273224	Nicotiana_S,Nicotiana_T,Suaveolentes_N,Suaveolentes_NPS,Suaveolentes_PS	Type_069	NA	NA
1	0.00273224	Nicotiana_S,Nicotiana_T,Suaveolentes_N,Suaveolentes_NP	Type_070	NA	NA
1	0.00273224	Nicotiana_S,Nicotiana_T,Suaveolentes_AST	Type_071	NA	NA
1	0.00273224	Nicotiana_S,Nicotiana_T,Suaveolentes_AS,Suaveolentes_PTtU,Suaveolentes_X	Type_072	NA	NA
1	0.00273224	Nicotiana_S,Nicotiana_T,Suaveolentes_AS,Suaveolentes_PTt,Suaveolentes_X	Type_073	NA	NA
1	0.00273224	Nicotiana_S,Nicotiana_T,Suaveolentes_AS,Suaveolentes_NP,Suaveolentes_S	Type_074	NA	NA
1	0.00273224	Nicotiana_S,Nicotiana_T,Suaveolentes_AS,Suaveolentes_NP	Type_075	NA	NA
1	0.00273224	Nicotiana_S,Nicotiana_T,Suaveolentes_APT,Suaveolentes_X	Type_076	NA	NA
1	0.00273224	Nicotiana_S,Nicotiana_T,Suaveolentes_APS,Suaveolentes_N	Type_077	NA	NA
1	0.00273224	Nicotiana_S,Nicotiana_T,Suaveolentes_APpU,Suaveolentes_N,Suaveolentes_X	Type_078	NA	NA
1	0.00273224	Nicotiana_S,Nicotiana_T,Suaveolentes_AP	Type_079	NA	NA
1	0.00273224	Nicotiana_S,Nicotiana_T,Suaveolentes_ANS,Suaveolentes_S	Type_080	NA	NA
1	0.00273224	Nicotiana_S,Nicotiana_T,Suaveolentes_ANS,Suaveolentes_P	Type_081	NA	NA
1	0.00273224	Nicotiana_S,Nicotiana_T,Suaveolentes_ANS,Suaveolentes_NP	Type_082	NA	NA
1	0.00273224	Nicotiana_S,Nicotiana_T,Suaveolentes_ANS	Type_083	NA	NA
1	0.00273224	Nicotiana_S,Nicotiana_T,Suaveolentes_ANPS,Suaveolentes_P,Suaveolentes_S	Type_084	NA	NA
1	0.00273224	Nicotiana_S,Nicotiana_T,Suaveolentes_ANPS,Suaveolentes_AS	Type_085	NA	NA
1	0.00273224	Nicotiana_S,Nicotiana_T,Suaveolentes_ANP,Suaveolentes_X	Type_086	NA	NA
1	0.00273224	Nicotiana_S,Nicotiana_T,Suaveolentes_ANP,Suaveolentes_S	Type_087	NA	NA
1	0.00273224	Nicotiana_S,Nicotiana_T,Suaveolentes_ANP,Suaveolentes_PTU,Suaveolentes_S	Type_088	NA	NA
1	0.00273224	Nicotiana_S,Nicotiana_T,Suaveolentes_ANP,Suaveolentes_NP	Type_089	NA	NA
1	0.00273224	Nicotiana_S,Nicotiana_T,Suaveolentes_ANP,Suaveolentes_AP	Type_090	NA	NA
1	0.00273224	Nicotiana_S,Nicotiana_T,Suaveolentes_AN,Suaveolentes_X	Type_091	NA	NA
1	0.00273224	Nicotiana_S,Nicotiana_T,Suaveolentes_AN,Suaveolentes_N	Type_092	NA	NA
1	0.00273224	Nicotiana_S,Nicotiana_T,Suaveolentes_AN	Type_093	NA	NA
1	0.00273224	Nicotiana_S,Nicotiana_T,Suaveolentes_A,Suaveolentes_Tt,Suaveolentes_X	Type_094	NA	NA
1	0.00273224	Nicotiana_S,Nicotiana_T,Suaveolentes_A,Suaveolentes_S,Suaveolentes_Tt	Type_095	NA	NA
1	0.00273224	Nicotiana_S,Nicotiana_T,Suaveolentes_A,Suaveolentes_PTtU,Suaveolentes_S	Type_096	NA	NA
1	0.00273224	Nicotiana_S,Nicotiana_T,Suaveolentes_A,Suaveolentes_PS,Suaveolentes_X	Type_097	NA	NA
1	0.00273224	Nicotiana_S,Nicotiana_T,Suaveolentes_A,Suaveolentes_PS,Suaveolentes_S	Type_098	NA	NA
1	0.00273224	Nicotiana_S,Nicotiana_T,Suaveolentes_A,Suaveolentes_PS	Type_099	NA	NA
1	0.00273224	Nicotiana_S,Nicotiana_T,Suaveolentes_A,Suaveolentes_P,Suaveolentes_X	Type_100	NA	NA
1	0.00273224	Nicotiana_S,Nicotiana_T,Suaveolentes_A,Suaveolentes_P,Suaveolentes_U	Type_101	NA	NA
1	0.00273224	Nicotiana_S,Nicotiana_T,Suaveolentes_A,Suaveolentes_P,Suaveolentes_S	Type_102	NA	NA
1	0.00273224	Nicotiana_S,Nicotiana_T,Suaveolentes_A,Suaveolentes_NS,Suaveolentes_S	Type_103	NA	NA
1	0.00273224	Nicotiana_S,Nicotiana_T,Suaveolentes_A,Suaveolentes_NS,Suaveolentes_PU	Type_104	NA	NA
1	0.00273224	Nicotiana_S,Nicotiana_T,Suaveolentes_A,Suaveolentes_NPT,Suaveolentes_T,Suaveolentes_X	Type_105	NA	NA
1	0.00273224	Nicotiana_S,Nicotiana_T,Suaveolentes_A,Suaveolentes_NPpU	Type_106	NA	NA
1	0.00273224	Nicotiana_S,Nicotiana_T,Suaveolentes_A,Suaveolentes_NP,Suaveolentes_X	Type_107	NA	NA
1	0.00273224	Nicotiana_S,Nicotiana_T,Suaveolentes_A,Suaveolentes_NP,Suaveolentes_T,Suaveolentes_X	Type_108	NA	NA
1	0.00273224	Nicotiana_S,Nicotiana_T,Suaveolentes_A,Suaveolentes_NP,Suaveolentes_PTU	Type_109	NA	NA
1	0.00273224	Nicotiana_S,Nicotiana_T,Suaveolentes_A,Suaveolentes_NP,Suaveolentes_P	Type_110	NA	NA
1	0.00273224	Nicotiana_S,Nicotiana_T,Suaveolentes_A,Suaveolentes_N,Suaveolentes_T	Type_111	NA	NA
1	0.00273224	Nicotiana_S,Nicotiana_T,Suaveolentes_A,Suaveolentes_N,Suaveolentes_P,Suaveolentes_X	Type_112	NA	NA
1	0.00273224	Nicotiana_S,Nicotiana_T,Suaveolentes_A,Suaveolentes_N,Suaveolentes_NS	Type_113	NA	NA
1	0.00273224	Nicotiana_S,Nicotiana_T,Suaveolentes_A,Suaveolentes_AS,Suaveolentes_S	Type_114	NA	NA
1	0.00273224	Nicotiana_S,Nicotiana_T,Suaveolentes_A,Suaveolentes_AS,Suaveolentes_PU	Type_115	NA	NA
1	0.00273224	Nicotiana_S,Nicotiana_T,Suaveolentes_A,Suaveolentes_AS,Suaveolentes_N,Suaveolentes_NP	Type_116	NA	NA
1	0.00273224	Nicotiana_S,Nicotiana_T,Suaveolentes_A,Suaveolentes_AS,Suaveolentes_N	Type_117	NA	NA
1	0.00273224	Nicotiana_S,Nicotiana_T,Suaveolentes_A,Suaveolentes_APU,Suaveolentes_U,Suaveolentes_X	Type_118	NA	NA
1	0.00273224	Nicotiana_S,Nicotiana_T,Suaveolentes_A,Suaveolentes_APS	Type_119	NA	NA
1	0.00273224	Nicotiana_S,Nicotiana_T,Suaveolentes_A,Suaveolentes_AP	Type_120	NA	NA
1	0.00273224	Nicotiana_S,Nicotiana_T,Suaveolentes_A,Suaveolentes_ANPS,Suaveolentes_S	Type_121	NA	NA
1	0.00273224	Nicotiana_S,Nicotiana_T,Suaveolentes_A,Suaveolentes_ANPS,Suaveolentes_NP	Type_122	NA	NA
1	0.00273224	Nicotiana_S,Nicotiana_T,Suaveolentes_A,Suaveolentes_ANPS,Suaveolentes_N	Type_123	NA	NA
1	0.00273224	Nicotiana_S,Nicotiana_T,Suaveolentes_A,Suaveolentes_ANPS,Suaveolentes_AS	Type_124	NA	NA
1	0.00273224	Nicotiana_S,Nicotiana_T,Suaveolentes_A,Suaveolentes_ANPS,Suaveolentes_APS	Type_125	NA	NA
1	0.00273224	Nicotiana_S,Nicotiana_T,Suaveolentes_A,Suaveolentes_ANPS,Suaveolentes_ANS	Type_126	NA	NA
1	0.00273224	Nicotiana_S,Nicotiana_T,Suaveolentes_A,Suaveolentes_ANP,Suaveolentes_S	Type_127	NA	NA
1	0.00273224	Nicotiana_S,Nicotiana_T,Suaveolentes_A,Suaveolentes_AN,Suaveolentes_P	Type_128	NA	NA
1	0.00273224	Nicotiana_S,Nicotiana_T,Suaveolentes_A,Suaveolentes_AN,Suaveolentes_N,Suaveolentes_X	Type_129	NA	NA
1	0.00273224	Nicotiana_S,Nicotiana_T,Suaveolentes_A,Suaveolentes_AN	Type_130	NA	NA

## Sheet: Table S10
Table S10: Assigned origin for N. benthamiana Niben261 gene models
GeneID	SeqID	Start	End	Assigned origin tag
Niben261Chr01g0013005.1	Niben261Chr01	1300215	1302204	N_benthamiana_X
Niben261Chr01g0114001.1	Niben261Chr01	11391745	11393728	N_benthamiana_X
Niben261Chr01g0165005.1	Niben261Chr01	16488797	16536889	N_benthamiana_S
Niben261Chr01g0344003.1	Niben261Chr01	34389890	34392975	N_benthamiana_P
Niben261Chr01g0353009.1	Niben261Chr01	35375511	35376335	N_benthamiana_X
Niben261Chr01g0452001.1	Niben261Chr01	45210607	45214157	N_benthamiana_A
Niben261Chr01g0482003.1	Niben261Chr01	48222285	48224821	N_benthamiana_S
Niben261Chr01g0487005.1	Niben261Chr01	48707270	48711493	N_benthamiana_X
Niben261Chr01g0529001.1	Niben261Chr01	52899667	52900828	N_benthamiana_NS
Niben261Chr01g0584014.1	Niben261Chr01	58450334	58455298	N_benthamiana_N
Niben261Chr01g0701001.1	Niben261Chr01	70071329	70072346	N_benthamiana_X
Niben261Chr01g0732007.1	Niben261Chr01	73201279	73213858	N_benthamiana_A
Niben261Chr01g0779003.1	Niben261Chr01	77953249	77965751	N_benthamiana_NP
Niben261Chr01g0835008.1	Niben261Chr01	83484771	83488128	N_benthamiana_N
Niben261Chr01g0913001.1	Niben261Chr01	91315761	91319770	N_benthamiana_AP
Niben261Chr01g0986001.1	Niben261Chr01	98632800	98636303	N_benthamiana_PTTU
Niben261Chr01g1018003.1	Niben261Chr01	101788917	101795385	N_benthamiana_P
Niben261Chr01g1046003.1	Niben261Chr01	104579363	104594342	N_benthamiana_N
Niben261Chr01g1048002.1	Niben261Chr01	104814493	104822727	N_benthamiana_A
Niben261Chr01g1089015.1	Niben261Chr01	108900753	108912106	N_benthamiana_A
Niben261Chr01g1093019.1	Niben261Chr01	109290383	109294229	N_benthamiana_X
Niben261Chr01g1101008.1	Niben261Chr01	110104628	110110923	N_benthamiana_A
Niben261Chr01g1131012.1	Niben261Chr01	113103520	113105717	N_benthamiana_A
Niben261Chr01g1177005.1	Niben261Chr01	117706910	117713660	N_benthamiana_A
Niben261Chr01g1227001.1	Niben261Chr01	122724714	122728496	N_benthamiana_ANP
Niben261Chr01g1238008.1	Niben261Chr01	123807882	123813324	N_benthamiana_P
Niben261Chr01g1257004.1	Niben261Chr01	125703006	125706364	N_benthamiana_A
Niben261Chr01g1268001.1	Niben261Chr01	126807824	126815515	N_benthamiana_AS
Niben261Chr01g1269008.1	Niben261Chr01	126961868	126973930	N_benthamiana_AP
Niben261Chr01g1281001.1	Niben261Chr01	128108065	128117797	N_benthamiana_X
Niben261Chr01g1322008.1	Niben261Chr01	132214971	132218521	N_benthamiana_N
Niben261Chr01g1323010.1	Niben261Chr01	132235649	132239309	N_benthamiana_N
Niben261Chr01g1431005.1	Niben261Chr01	143123648	143126461	N_benthamiana_X
Niben261Chr01g1733024.1	Niben261Chr01	173326465	173331207	N_benthamiana_A
Niben261Chr01g1840004.1	Niben261Chr01	184007583	184019161	N_benthamiana_N
Niben261Chr02g0016023.1	Niben261Chr02	1666329	1676845	N_benthamiana_X
Niben261Chr02g0018016.1	Niben261Chr02	1827677	1828222	N_benthamiana_X
Niben261Chr02g0103013.1	Niben261Chr02	10359156	10363854	N_benthamiana_N
Niben261Chr02g0130001.1	Niben261Chr02	13004092	13008425	N_benthamiana_S
Niben261Chr02g0137014.1	Niben261Chr02	13703231	13711815	N_benthamiana_A
Niben261Chr02g0141001.1	Niben261Chr02	14087526	14098187	N_benthamiana_AS
Niben261Chr02g0417002.1	Niben261Chr02	41779299	41784625	N_benthamiana_N
Niben261Chr02g0471001.1	Niben261Chr02	47138204	47139445	N_benthamiana_AU
Niben261Chr02g0497011.1	Niben261Chr02	49737392	49739804	N_benthamiana_ANPS
Niben261Chr02g0541002.1	Niben261Chr02	54119231	54121291	N_benthamiana_NP
Niben261Chr02g0615002.1	Niben261Chr02	61579293	61585659	N_benthamiana_ANPS
Niben261Chr02g0738001.1	Niben261Chr02	73777712	73786981	N_benthamiana_ANPS
Niben261Chr02g0772019.1	Niben261Chr02	77136725	77137552	N_benthamiana_U
Niben261Chr02g0782005.1	Niben261Chr02	78280170	78286063	N_benthamiana_NP
Niben261Chr02g0799020.1	Niben261Chr02	79861175	79863780	N_benthamiana_A
Niben261Chr02g0822032.1	Niben261Chr02	82190693	82198812	N_benthamiana_P
Niben261Chr02g0835003.1	Niben261Chr02	83575201	83583224	N_benthamiana_X
Niben261Chr02g0853011.1	Niben261Chr02	85353698	85358639	N_benthamiana_X
Niben261Chr02g0869002.1	Niben261Chr02	86970858	86974314	N_benthamiana_A
Niben261Chr02g0985005.1	Niben261Chr02	98478895	98483954	N_benthamiana_N
Niben261Chr02g1104001.1	Niben261Chr02	110418199	110423941	N_benthamiana_X
Niben261Chr02g1130010.1	Niben261Chr02	113034861	113042386	N_benthamiana_AS
Niben261Chr02g1195008.1	Niben261Chr02	119509846	119511563	N_benthamiana_S
Niben261Chr02g1224001.1	Niben261Chr02	122455940	122459059	N_benthamiana_X
Niben261Chr02g1294012.1	Niben261Chr02	129445258	129445720	N_benthamiana_NPS
Niben261Chr02g1321001.1	Niben261Chr02	132130692	132134641	N_benthamiana_NS
Niben261Chr02g1333008.1	Niben261Chr02	133301920	133308313	N_benthamiana_X
Niben261Chr02g1444003.1	Niben261Chr02	144406721	144411931	N_benthamiana_NPS
Niben261Chr02g1453007.1	Niben261Chr02	145260596	145263787	N_benthamiana_NP
Niben261Chr03g0002005.1	Niben261Chr03	270398	273421	N_benthamiana_NP
Niben261Chr03g0002011.1	Niben261Chr03	262941	264018	N_benthamiana_X
Niben261Chr03g0011004.1	Niben261Chr03	1122840	1133922	N_benthamiana_P
Niben261Chr03g0017013.1	Niben261Chr03	1741896	1742186	N_benthamiana_AN
Niben261Chr03g0024003.1	Niben261Chr03	2406951	2412233	N_benthamiana_N
Niben261Chr03g0036002.1	Niben261Chr03	3633676	3634446	N_benthamiana_A
Niben261Chr03g0035023.1	Niben261Chr03	3493844	3508200	N_benthamiana_A
Niben261Chr03g0053016.1	Niben261Chr03	5383058	5389377	N_benthamiana_N
Niben261Chr03g0056008.1	Niben261Chr03	5597225	5610458	N_benthamiana_N
Niben261Chr03g0088003.1	Niben261Chr03	8848315	8857344	N_benthamiana_NP
Niben261Chr03g0117024.1	Niben261Chr03	11703601	11717108	N_benthamiana_A
Niben261Chr03g0147009.1	Niben261Chr03	14772920	14780389	N_benthamiana_P
Niben261Chr03g0152001.1	Niben261Chr03	15245880	15250616	N_benthamiana_N
Niben261Chr03g0155006.1	Niben261Chr03	15539401	15548972	N_benthamiana_A
Niben261Chr03g0178002.1	Niben261Chr03	17834049	17835161	N_benthamiana_S
Niben261Chr03g0259008.1	Niben261Chr03	25934307	25936187	N_benthamiana_N
Niben261Chr03g0296001.1	Niben261Chr03	29659362	29663007	N_benthamiana_N
Niben261Chr03g0299005.1	Niben261Chr03	29962160	29969206	N_benthamiana_N
Niben261Chr03g0382010.1	Niben261Chr03	38233353	38238039	N_benthamiana_A
Niben261Chr03g0387008.1	Niben261Chr03	38685514	38695243	N_benthamiana_P
Niben261Chr03g0401002.1	Niben261Chr03	40126047	40134642	N_benthamiana_N
Niben261Chr03g0420018.1	Niben261Chr03	41988871	41989833	N_benthamiana_ANP
Niben261Chr03g0423011.1	Niben261Chr03	42287675	42290159	N_benthamiana_S
Niben261Chr03g0456003.1	Niben261Chr03	45678577	45685413	N_benthamiana_X
Niben261Chr03g0467009.1	Niben261Chr03	46727197	46731366	N_benthamiana_P
Niben261Chr03g0598007.1	Niben261Chr03	59777883	59793743	N_benthamiana_X
Niben261Chr03g0728008.1	Niben261Chr03	72872150	72885058	N_benthamiana_T
Niben261Chr03g0777008.1	Niben261Chr03	77709639	77720476	N_benthamiana_NP
Niben261Chr03g0845005.1	Niben261Chr03	84487325	84492278	N_benthamiana_A
Niben261Chr03g0865008.1	Niben261Chr03	86501461	86503685	N_benthamiana_X
Niben261Chr03g0962008.1	Niben261Chr03	96211838	96213908	N_benthamiana_NP
Niben261Chr03g0975002.1	Niben261Chr03	97566644	97568063	N_benthamiana_N
Niben261Chr03g1033007.1	Niben261Chr03	103304601	103307925	N_benthamiana_AST
Niben261Chr03g1073016.1	Niben261Chr03	107254314	107256715	N_benthamiana_N
Niben261Chr03g1108024.1	Niben261Chr03	110862654	110866320	N_benthamiana_PTTU
Niben261Chr03g1116007.1	Niben261Chr03	111646435	111650431	N_benthamiana_NP
Niben261Chr03g1120008.1	Niben261Chr03	111999866	112006653	N_benthamiana_P
Niben261Chr03g1105017.1	Niben261Chr03	110509845	110530125	N_benthamiana_S
Niben261Chr03g1305004.1	Niben261Chr03	130547644	130550607	N_benthamiana_P
Niben261Chr03g1386016.1	Niben261Chr03	138592569	138616280	N_benthamiana_S
Niben261Chr03g1469008.1	Niben261Chr03	146883403	146889918	N_benthamiana_AN
Niben261Chr03g1472007.1	Niben261Chr03	147256851	147267277	N_benthamiana_A
Niben261Chr03g1474004.1	Niben261Chr03	147417467	147427417	N_benthamiana_A
Niben261Chr03g1525001.1	Niben261Chr03	152561256	152568978	N_benthamiana_N
Niben261Chr03g1552005.1	Niben261Chr03	155233972	155244774	N_benthamiana_S
Niben261Chr03g1585005.1	Niben261Chr03	158545775	158547569	N_benthamiana_S
Niben261Chr03g1591005.1	Niben261Chr03	159118219	159120000	N_benthamiana_P
Niben261Chr03g1601001.1	Niben261Chr03	160187272	160188339	N_benthamiana_A
Niben261Chr03g1625002.1	Niben261Chr03	162568233	162573671	N_benthamiana_ANPS
Niben261Chr03g1626009.1	Niben261Chr03	162605396	162619767	N_benthamiana_ANPS
Niben261Chr03g1628009.1	Niben261Chr03	162860257	162872175	N_benthamiana_X
Niben261Chr03g1700009.1	Niben261Chr03	170033945	170036694	N_benthamiana_AS
Niben261Chr03g1748006.1	Niben261Chr03	174802627	174806839	N_benthamiana_APS
Niben261Chr03g1838013.1	Niben261Chr03	183831683	183844460	N_benthamiana_AN
Niben261Chr03g1863003.1	Niben261Chr03	186306797	186312493	N_benthamiana_A
Niben261Chr04g0038004.1	Niben261Chr04	3882641	3885127	N_benthamiana_NP
Niben261Chr04g0000002.1	Niben261Chr04	13658	19571	N_benthamiana_S
Niben261Chr04g0003005.1	Niben261Chr04	337714	349413	N_benthamiana_X
Niben261Chr04g0093002.1	Niben261Chr04	9344984	9345862	N_benthamiana_A
Niben261Chr04g0146014.1	Niben261Chr04	14643572	14645702	N_benthamiana_P
Niben261Chr04g0143012.1	Niben261Chr04	14362372	14369721	N_benthamiana_N
Niben261Chr04g0204007.1	Niben261Chr04	20416024	20422212	N_benthamiana_N
Niben261Chr04g0195007.1	Niben261Chr04	19549694	19555199	N_benthamiana_A
Niben261Chr04g0140005.1	Niben261Chr04	14014954	14021584	N_benthamiana_X
Niben261Chr04g0278001.1	Niben261Chr04	27786430	27788529	N_benthamiana_X
Niben261Chr04g0254016.1	Niben261Chr04	25460632	25462467	N_benthamiana_P
Niben261Chr04g0390007.1	Niben261Chr04	39010339	39019261	N_benthamiana_AP
Niben261Chr04g0385004.1	Niben261Chr04	38507827	38518364	N_benthamiana_A
Niben261Chr04g0431004.1	Niben261Chr04	43128656	43138331	N_benthamiana_X
Niben261Chr04g0332004.1	Niben261Chr04	33187365	33193784	N_benthamiana_A
Niben261Chr04g0659007.1	Niben261Chr04	65964438	65967324	N_benthamiana_X
Niben261Chr04g0718002.1	Niben261Chr04	71848997	71855653	N_benthamiana_P
Niben261Chr04g0772001.1	Niben261Chr04	77195168	77202694	N_benthamiana_X
Niben261Chr04g0772003.1	Niben261Chr04	77203854	77204207	N_benthamiana_X
Niben261Chr04g0864005.1	Niben261Chr04	86372755	86377571	N_benthamiana_NP
Niben261Chr04g0896001.1	Niben261Chr04	89639323	89640363	N_benthamiana_AS
Niben261Chr04g0794010.1	Niben261Chr04	79374352	79379710	N_benthamiana_A
Niben261Chr04g1037012.1	Niben261Chr04	103752006	103752500	N_benthamiana_N
Niben261Chr04g1001003.1	Niben261Chr04	100137599	100142508	N_benthamiana_A
Niben261Chr04g1138001.1	Niben261Chr04	113803021	113809256	N_benthamiana_ANPS
Niben261Chr04g0898006.1	Niben261Chr04	89761834	89763228	N_benthamiana_N
Niben261Chr04g1150013.1	Niben261Chr04	115013556	115022014	N_benthamiana_NPS
Niben261Chr04g1431002.1	Niben261Chr04	143177350	143184732	N_benthamiana_S
Niben261Chr04g1581001.1	Niben261Chr04	158087849	158094058	N_benthamiana_N
Niben261Chr04g1504016.1	Niben261Chr04	150443047	150448334	N_benthamiana_X
Niben261Chr04g1591006.1	Niben261Chr04	159140374	159147532	N_benthamiana_A
Niben261Chr04g1613001.1	Niben261Chr04	161340658	161342907	N_benthamiana_S
Niben261Chr04g1589002.1	Niben261Chr04	158929556	158933621	N_benthamiana_S
Niben261Chr04g1687005.1	Niben261Chr04	168706892	168710818	N_benthamiana_A
Niben261Chr04g1731012.1	Niben261Chr04	173103623	173104774	N_benthamiana_S
Niben261Chr04g1713001.1	Niben261Chr04	171287761	171291201	N_benthamiana_AP
Niben261Chr04g1808012.1	Niben261Chr04	180852716	180857788	N_benthamiana_ANS
Niben261Chr04g1566018.1	Niben261Chr04	156625266	156629122	N_benthamiana_S
Niben261Chr04g1824002.1	Niben261Chr04	182477771	182482813	N_benthamiana_A
Niben261Chr04g1838009.1	Niben261Chr04	183849736	183860876	N_benthamiana_PS
Niben261Chr04g1847002.1	Niben261Chr04	184708179	184713924	N_benthamiana_A
Niben261Chr04g1735011.1	Niben261Chr04	173561842	173566557	N_benthamiana_X
Niben261Chr05g0026004.1	Niben261Chr05	2614956	2619915	N_benthamiana_A
Niben261Chr05g0084016.1	Niben261Chr05	8473215	8477053	N_benthamiana_T
Niben261Chr05g0219001.1	Niben261Chr05	21931537	21937913	N_benthamiana_NP
Niben261Chr05g0230009.1	Niben261Chr05	22991966	22994358	N_benthamiana_ANPS
Niben261Chr05g0238002.1	Niben261Chr05	23826224	23827910	N_benthamiana_X
Niben261Chr05g0247003.1	Niben261Chr05	24683027	24689015	N_benthamiana_S
Niben261Chr05g0253001.1	Niben261Chr05	25322511	25323929	N_benthamiana_NPS
Niben261Chr05g0307008.1	Niben261Chr05	30769848	30776317	N_benthamiana_S
Niben261Chr05g0320004.1	Niben261Chr05	32058442	32067044	N_benthamiana_S
Niben261Chr05g0323003.1	Niben261Chr05	32355332	32358726	N_benthamiana_N
Niben261Chr05g0327004.1	Niben261Chr05	32703798	32707345	N_benthamiana_NPS
Niben261Chr05g0341006.1	Niben261Chr05	34137957	34151619	N_benthamiana_S
Niben261Chr05g0354018.1	Niben261Chr05	35419054	35420645	N_benthamiana_N
Niben261Chr05g0359001.1	Niben261Chr05	35940165	35945526	N_benthamiana_S
Niben261Chr05g0413005.1	Niben261Chr05	41297722	41305036	N_benthamiana_N
Niben261Chr05g0585016.1	Niben261Chr05	58576995	58579861	N_benthamiana_A
Niben261Chr05g0593001.1	Niben261Chr05	59352852	59357443	N_benthamiana_A
Niben261Chr05g0683011.1	Niben261Chr05	68312994	68319497	N_benthamiana_A
Niben261Chr05g0703011.1	Niben261Chr05	70304001	70306670	N_benthamiana_A
Niben261Chr05g0706011.1	Niben261Chr05	70525784	70531388	N_benthamiana_S
Niben261Chr05g0740011.1	Niben261Chr05	74035825	74039247	N_benthamiana_A
Niben261Chr05g0876008.1	Niben261Chr05	87652961	87659290	N_benthamiana_A
Niben261Chr05g0935009.1	Niben261Chr05	93534689	93538574	N_benthamiana_S
Niben261Chr05g0963005.1	Niben261Chr05	96280343	96294756	N_benthamiana_A
Niben261Chr05g0974024.1	Niben261Chr05	97412514	97415345	N_benthamiana_X
Niben261Chr05g1012003.1	Niben261Chr05	101197482	101200167	N_benthamiana_A
Niben261Chr05g1020009.1	Niben261Chr05	101999957	102002408	N_benthamiana_NP
Niben261Chr05g1028007.1	Niben261Chr05	102802943	102810481	N_benthamiana_S
Niben261Chr05g1038017.1	Niben261Chr05	103792665	103795718	N_benthamiana_N
Niben261Chr05g1053003.1	Niben261Chr05	105386070	105389024	N_benthamiana_NS
Niben261Chr05g1057004.1	Niben261Chr05	105780620	105782282	N_benthamiana_A
Niben261Chr05g1065002.1	Niben261Chr05	106526771	106527778	N_benthamiana_S
Niben261Chr05g1065003.1	Niben261Chr05	106536056	106537063	N_benthamiana_S
Niben261Chr05g1074011.1	Niben261Chr05	107432357	107438297	N_benthamiana_P
Niben261Chr05g1091004.1	Niben261Chr05	109092043	109096750	N_benthamiana_P
Niben261Chr05g1092002.1	Niben261Chr05	109231899	109232678	N_benthamiana_X
Niben261Chr05g1103003.1	Niben261Chr05	110298256	110301712	N_benthamiana_X
Niben261Chr05g1201010.1	Niben261Chr05	120068747	120075467	N_benthamiana_X
Niben261Chr05g1233001.1	Niben261Chr05	123310865	123312023	N_benthamiana_A
Niben261Chr05g1328003.1	Niben261Chr05	132861964	132867470	N_benthamiana_ANS
Niben261Chr05g1349018.1	Niben261Chr05	134857168	134866223	N_benthamiana_N
Niben261Chr05g1367004.1	Niben261Chr05	136766603	136769499	N_benthamiana_A
Niben261Chr06g0108009.1	Niben261Chr06	10838908	10840932	N_benthamiana_S
Niben261Chr06g0114002.1	Niben261Chr06	11461275	11465925	N_benthamiana_A
Niben261Chr06g0154010.1	Niben261Chr06	15450410	15456511	N_benthamiana_A
Niben261Chr06g0260003.1	Niben261Chr06	26057507	26059747	N_benthamiana_X
Niben261Chr06g0265004.1	Niben261Chr06	26566745	26569450	N_benthamiana_A
Niben261Chr06g0265010.1	Niben261Chr06	26428810	26431143	N_benthamiana_AS
Niben261Chr06g0353014.1	Niben261Chr06	35311973	35315156	N_benthamiana_X
Niben261Chr06g0378015.1	Niben261Chr06	37823961	37830513	N_benthamiana_ANS
Niben261Chr06g0397007.1	Niben261Chr06	39764834	39769029	N_benthamiana_A
Niben261Chr06g0419009.1	Niben261Chr06	41928090	41930478	N_benthamiana_N
Niben261Chr06g0436011.1	Niben261Chr06	43627658	43631350	N_benthamiana_A
Niben261Chr06g0447006.1	Niben261Chr06	44702813	44708913	N_benthamiana_A
Niben261Chr06g0473004.1	Niben261Chr06	47254049	47254828	N_benthamiana_A
Niben261Chr06g0490027.1	Niben261Chr06	49043980	49048455	N_benthamiana_NPPU
Niben261Chr06g0500011.1	Niben261Chr06	50007812	50011359	N_benthamiana_S
Niben261Chr06g0507008.1	Niben261Chr06	50723086	50725351	N_benthamiana_PU
Niben261Chr06g0622002.1	Niben261Chr06	62186241	62191740	N_benthamiana_ANPS
Niben261Chr06g0658009.1	Niben261Chr06	65869418	65879440	N_benthamiana_X
Niben261Chr06g0706002.1	Niben261Chr06	70612672	70613072	N_benthamiana_PU
Niben261Chr06g0713018.1	Niben261Chr06	71311470	71315475	N_benthamiana_A
Niben261Chr06g0718006.1	Niben261Chr06	71791122	71791514	N_benthamiana_A
Niben261Chr06g0718007.1	Niben261Chr06	71802657	71803049	N_benthamiana_A
Niben261Chr06g0715007.1	Niben261Chr06	71540083	71547660	N_benthamiana_ANPS
Niben261Chr06g0742003.1	Niben261Chr06	74285948	74286799	N_benthamiana_ANP
Niben261Chr06g0766020.1	Niben261Chr06	76627702	76634518	N_benthamiana_A
Niben261Chr06g0779007.1	Niben261Chr06	77950951	77957307	N_benthamiana_AS
Niben261Chr06g0787006.1	Niben261Chr06	78745863	78751080	N_benthamiana_A
Niben261Chr06g0816005.1	Niben261Chr06	81599484	81604060	N_benthamiana_NPS
Niben261Chr06g0920006.1	Niben261Chr06	91988893	91992493	N_benthamiana_A
Niben261Chr06g0939004.1	Niben261Chr06	93957222	93962248	N_benthamiana_AS
Niben261Chr06g0985009.1	Niben261Chr06	98543113	98548473	N_benthamiana_A
Niben261Chr06g0985013.1	Niben261Chr06	98488850	98491302	N_benthamiana_ANPS
Niben261Chr06g0985010.1	Niben261Chr06	98557672	98561162	N_benthamiana_A
Niben261Chr06g0994008.1	Niben261Chr06	99417153	99456348	N_benthamiana_AN
Niben261Chr06g1027008.1	Niben261Chr06	102732827	102735382	N_benthamiana_S
Niben261Chr06g1060009.1	Niben261Chr06	105995058	105997072	N_benthamiana_N
Niben261Chr06g1071009.1	Niben261Chr06	107021967	107041813	N_benthamiana_P
Niben261Chr06g1094020.1	Niben261Chr06	109461213	109462032	N_benthamiana_P
Niben261Chr06g1109018.1	Niben261Chr06	110899124	110907575	N_benthamiana_S
Niben261Chr06g1127004.1	Niben261Chr06	112656800	112670702	N_benthamiana_A
Niben261Chr06g1135015.1	Niben261Chr06	113487637	113497660	N_benthamiana_S
Niben261Chr06g1146008.1	Niben261Chr06	114590650	114592266	N_benthamiana_A
Niben261Chr06g1162009.1	Niben261Chr06	116277250	116278668	N_benthamiana_AS
Niben261Chr06g1170008.1	Niben261Chr06	117060936	117064133	N_benthamiana_N
Niben261Chr06g1241004.1	Niben261Chr06	124184870	124186608	N_benthamiana_ANPS
Niben261Chr06g1258003.1	Niben261Chr06	125831213	125840873	N_benthamiana_S
Niben261Chr06g1274011.1	Niben261Chr06	127390181	127395194	N_benthamiana_A
Niben261Chr06g1347004.1	Niben261Chr06	134735313	134747117	N_benthamiana_X
Niben261Chr07g0033005.1	Niben261Chr07	3323828	3338927	N_benthamiana_T
Niben261Chr07g0088004.1	Niben261Chr07	8817359	8822674	N_benthamiana_N
Niben261Chr07g0136005.1	Niben261Chr07	13595681	13600296	N_benthamiana_S
Niben261Chr07g0241007.1	Niben261Chr07	24104756	24106495	N_benthamiana_ANPS
[truncated: 479 more rows]

[truncated: 4 more sheets: Table S11, Table S12, Table S13, Table S14]
